# Supplementary material for: Systematic identification and evolutionary features of rhesus monkey small nucleolar RNAs
Source: BMC Genomics. 2010 Jan 25;11:61. doi: 10.1186/1471-2164-11-61 (PMC2832892; doi:10.1186/1471-2164-11-61)
Supplement: Additional file 4 — Target prediction of H/ACA box snoRNAs. The guide sequences of H/ACA box snoRNAs were identified within the internal loop(s) of one (or both) hairpin structures. "p5" refers to guide sequences located in the 5'-end hairpin structures of snoRNA; "p3" refers to those in the 3'-end hairpins. The two nucleotides at the junction sites between the stem and the loop in guide sequences are shown in lower case. The predicted pseudouridine sites are denoted by lower case "u". [file 1471-2164-11-61-S4.xls]

## Sheet: rRNA
Additional file 4 Target site prediction of H/ACA box snoRNAs from rhesus monkey
ID of snoRNA and guide sequence	Guide sequence	Complementarity of guide sequence	Predicted modification position	Target ID	Target sequence	Target biotype
SNORA2_p5	AAUCAatCAAG	CUUG..UGAU	CUUGuCUGAU	ENSMMUG00000025702|ENSMMUT00000035403|5S ribosomal RNA [Source:RFAM;Acc:RF00001]	GCCUACAGUCAUGCUACUCUGAACGUGCCUGAUCUUGUCUGAUCUCAGAAGCUAAGCAGCGUUGGGCCUGGUUAGUACUUGGAGGGGAGACUGCCUGGGAAUACUGGGUGCUGUAGGCU	rRNA
SNORA2_p5	AAUCAatCAAG	CUUG..UGAU	CUUGuCUGAU	ENSMMUG00000026467|ENSMMUT00000036168|5S ribosomal RNA [Source:RFAM;Acc:RF00001]	GUCUAUAACCAUACCACCCUGAACAUGUCCAAUCUUGUCUGAUCUCAGAAGCUAAGCACGGUUGGGUCUGGUUAGUACUUGGAUGGGAGAAACCUGGUACCUGUUGGCA	rRNA
SNORA2_p5	AAUCAatCAAG	CUUG..UGAU	CUUGuCUGAU	ENSMMUG00000025547|ENSMMUT00000035248|5S ribosomal RNA [Source:RFAM;Acc:RF00001]	GUCUAUGGCCAUACCACCCUGGAUGUAGCUGAUCUUGUCUGAUCUCGGAAGCUAAGCAAGUUUGGGCCUGCUUAGUACUUGGAUGGGAGAAAAUAUAAUGUUGUAUGAU	rRNA
SNORA2_p5	AAUCAatCAAG	CUUG..UGAU	CUUGuCUGAU	ENSMMUG00000028522|ENSMMUT00000038113|5S ribosomal RNA [Source:RFAM;Acc:RF00001]	GUCUACAGCCAUACCACCCUGAACGUGCCUGAUCUUGUCUGAUCUCCUAAAGCUAAGCAGGGUUGGGCCUGGUUAGUACUUGGUUGGGAGACUGCAUGGGAAUACCGGGUGCUGUAGGCU	rRNA
SNORA2_p5	AAUCAatCAAG	CUUG..UGAU	CUUGuCUGAU	ENSMMUG00000023870|ENSMMUT00000033571|5S ribosomal RNA [Source:RFAM;Acc:RF00001]	GUCUAUGGCCACACCACCCUGAAUGCACCUGAUCUUGUCUGAUGUCGGAAGCUAAGCAGGGUCAGGCCUGGUUAGUACUUGAAUGGCAGACAAUGUGUUAAGUCCGCAGCGGUUGGAAUAGUCU	rRNA
SNORA2_p5	AAUCAatCAAG	CUUG..UGAU	CUUGuCUGAU	ENSMMUG00000034372|ENSMMUT00000050106|5S ribosomal RNA [Source:RFAM;Acc:RF00001]	CAUACCACCCUGAAUGCACUGGAUCUUGUCUGAUCUCGGAAGCUAAGCAGGGUUAGGCCUAGUUAGUACAUGUACAGGAGAAAACAAAUA	rRNA
SNORA2_p5	AAUCAatCAAG	CUUG..UGAU	CUUGuCUGAU	ENSMMUG00000028124|ENSMMUT00000037755|5S ribosomal RNA [Source:RFAM;Acc:RF00001]	AUCUACAGCCAUACGAACCUGAACGCGCGUGAUCUUGUCUGAUCUCGGAAGCUUAGCUGGGUCUGGCCGUUUGGUACUUGAAUGGGAGACCGCCUGGGAAUACUGGGCGCUGUAGGCU	rRNA
SNORA2_p5	AAUCAatCAAG	CUUG..UGAU	CUUGuCUGAU	ENSMMUG00000025119|ENSMMUT00000034820|5S ribosomal RNA [Source:RFAM;Acc:RF00001]	GUCUACUGCCAUACCACCCUGAACGCACCCGUUCUUGUCUGAUCUCAGAAGUUAAGCAGGGUCGCGCCUGGUUAGUACUUGGAUGUGAGAAUUACAAUUUCAAAGACAAGGCUGUGUUAAAGA	rRNA
SNORA2_p5	AAUCAatCAAG	CUUG..UGAU	CUUGuCUGAU	ENSMMUG00000032867|ENSMMUT00000048601|5S ribosomal RNA [Source:RFAM;Acc:RF00001]	GUCUAUGGCUACACUACCCUGAACGUACUCAAUCUUGUCUGAUCUUGAAAGCUAAGCAGGGUCAGGUCUGGUUAGUACUUGGAUGGGAGAAAUUAUCUCAGUUCAAACAUCACAAAAA	rRNA
SNORA2_p5	AAUCAatCAAG	CUUG..UGAU	CUUGuCUGAU	ENSMMUG00000032850|ENSMMUT00000048584|5S ribosomal RNA [Source:RFAM;Acc:RF00001]	GUCUACGGCCAUAUCACCCUGAACACACCCGAUCUUGUCUGAUUCUGGAAGCUAAGCAGGGUCGCGUCUGGUUAGUACUUGGACAAGAGACAUUAUGGGCAAGAAAACCACAGCAGUGA	rRNA
SNORA2_p5	AAUCAatCAAG	CUUG..UGAU	CUUGuCUGAU	ENSMMUG00000035041|ENSMMUT00000050775|5S ribosomal RNA [Source:RFAM;Acc:RF00001]	CUCUACAGACAUACCACCCUGAAUGCUCCCUAUCUUGUCUGAUCUUGGAAGCUAAGCAGGAUUAGGCCUGUUACUACUUGGAUGGGACAAACUCUAUUUUGUCUGAAAUUAGAACAGU	rRNA
SNORA2_p5	AAUCAatCAAG	CUUG..UGAU	CUUGuCUGAU	ENSMMUG00000025339|ENSMMUT00000035040|5S ribosomal RNA [Source:RFAM;Acc:RF00001]	AUCUACAGCCAUACCAUCCUGAAGGCGCUCGAUCUUGUCUGAUCUCAGGAGCUAAGCAGGGUCGGGUCUGGUUAGUACUUGGAUGGGAGACUGCCUGGGAAUACUGAGUGCUACAGGCC	rRNA
SNORA2_p5	AAUCAatCAAG	CUUG..UGAU	CUUGuCUGAU	ENSMMUG00000025300|ENSMMUT00000035001|5S ribosomal RNA [Source:RFAM;Acc:RF00001]	GUCUACAGCCAUACCACCCUGAAUGCGCCUGAUCUUGUCUGAUCUCAGAAGCUAAGCAGGAUCGGGUCUAGUUAGUACUUGGAUGGGAGACUGGGAACACCAGGUGCUGUAGGCU	rRNA
SNORA2_p5	AAUCAatCAAG	CUUG..UGAU	CUUGuUUGAU	ENSMMUG00000035307|ENSMMUT00000051041|5S ribosomal RNA [Source:RFAM;Acc:RF00001]	AUCUACAUCCUUACCACCCUGAAUCCACCCAAUCUUGUUUGAUUUCCAAAGCUAAAAAGGGUCAAUCCCAGAUAGUAUUUGGAUGAGAGCCAGCCUGGGAAUACUGGGUGCUGUAGGCU	rRNA
SNORA2_p5	AAUCAatCAAG	CUUG..UGAU	CUUGuCUGAU	ENSMMUG00000025778|ENSMMUT00000035479|5S ribosomal RNA [Source:RFAM;Acc:RF00001]	GAGUAUGGCCAUACCACCCUGAACGCGGCUGACCUUGUCUGAUCUCAGAAGCUAAGCAGUGUCGGGCCUGGUUAGUACUUGGAUGGGAGGAAUAGAUCUUGAAUUUU	rRNA
SNORA2_p5	AAUCAatCAAG	CUUG..UGAU	CUUGuCUGAU	ENSMMUG00000025315|ENSMMUT00000035016|5S ribosomal RNA [Source:RFAM;Acc:RF00001]	GUCUACGGCCAUACCACCCUGAAUGUACCUGGUCUUGUCUGAUCUCGGAAGCUAAGCAGGAUCGGGCCUGGUUAGUACGUGGAUGGGAGGAAAUGCUCACUGGAGUAUUUUGGAUU	rRNA
SNORA2_p5	AAUCAatCAAG	CUUG..UGAU	CUUGuCUGAU	ENSMMUG00000033123|ENSMMUT00000048857|5S ribosomal RNA [Source:RFAM;Acc:RF00001]	GUCUACAGCCAUACCACCCUGGACACACCUGAUCUUGUCUGAUCUUGGGAGCUAAGCAGGGUCGGGCCCGGUUAAUACUUGGAUGGAAGAAAUAACUUUGCGCAACAGUUC	rRNA
SNORA2_p5	AAUCAatCAAG	CUUG..UGAU	CUUGuCUGAU	ENSMMUG00000027665|ENSMMUT00000037331|5S ribosomal RNA [Source:RFAM;Acc:RF00001]	GUGUACGGCCAUACCACCCUGAACGUACCCGAUCUUGUCUGAUCUCAGAAGCUGGCCUGGUUAAUUCUUGGAUGGGAGACCACCUGUGAAUACCAGGUGCUGUAGGCU	rRNA
SNORA2_p5	AAUCAatCAAG	CUUG..UGAU	CUUGuCUGAU	ENSMMUG00000024615|ENSMMUT00000034316|5S ribosomal RNA [Source:RFAM;Acc:RF00001]	AUCUACAGCCAAACCACCCUGAACACACCUAAUCUUGUCUGAUCUUGGAAGCUAAGCAGGGUCUGGUCUGGUUAGUACUUGGAUGGGAGAAAAAUGAUAUCUGUAGGAA	rRNA
SNORA2_p5	AAUCAatCAAG	CUUG..UGAU	CUUGuCUGAU	ENSMMUG00000034713|ENSMMUT00000050447|5S ribosomal RNA [Source:RFAM;Acc:RF00001]	GUCUACGGUCAAAUCACCCUGAAUGCGCCAGAUCUUGUCUGAUCUUGGAAGCUAAGCAGGGUUUGUCCUGGUUAGUACUUGGGUAGAAGUGCCAUUAUUUUCAGUCUGCAAGCUGGUGACC	rRNA
SNORA2_p5	AAUCAatCAAG	CUUG..UGAU	CUUGuCUGAU	ENSMMUG00000032983|ENSMMUT00000048717|5S ribosomal RNA [Source:RFAM;Acc:RF00001]	AUCUAUGGCCAUGCCUCCCUGAAUGUGUCUGAUCUUGUCUGAUCUCGGAAGCCAAGGAGGGUCGGGCCUGAUUAGUACUUGGAUGGGAGAAUAAAUAGAUACACCUUGGCUAAAGGAA	rRNA
SNORA2_p5	AAUCAatCAAG	CUUG..UGAU	CUUGuCUGAU	ENSMMUG00000033162|ENSMMUT00000048896|5S ribosomal RNA [Source:RFAM;Acc:RF00001]	GUCUACAAUGAUAUUACCCUGGACAUGUCUGAUCUUGUCUGAUCUCAGAAGCUAAGCGGGAUUGGGCUUGGUUAGUACUUGUAUGAGACAGUGUCUAAAAAUAGCACUUGAAGUCU	rRNA
SNORA2_p5	AAUCAatCAAG	CUUG..UGAU	CUUGuUUGAU	ENSMMUG00000034660|ENSMMUT00000050394|5S ribosomal RNA [Source:RFAM;Acc:RF00001]	GUCUAUAGCCAUACCACCCUGAACGUGCCUGAUCUUGUUUGAUCUCAGAAGCUAAGCAAGAUCAGGCCUGGUUAGUACUUGGAUGGGAUUUAGGGAGCUGAGUGAAAUAUAAA	rRNA
SNORA2_p5	AAUCAatCAAG	CUUG..UGAU	CUUGuCUGAU	ENSMMUG00000032844|ENSMMUT00000048578|5S ribosomal RNA [Source:RFAM;Acc:RF00001]	ACAGUCAUCCACACCACCCUGAACGUACCCGAUCUUGUCUGAUCUCAGAAGCUAAGCAGGUUCAGUCUGGUUGGUACCUGGAUGGGAAGGAAGCCUGAGCGUUGGAUUUA	rRNA
SNORA2_p5	AAUCAatCAAG	CUUG..UGAU	CUUGuCUGAU	ENSMMUG00000034462|ENSMMUT00000050196|5S ribosomal RNA [Source:RFAM;Acc:RF00001]	GCCUACAGCCAUACCACCCUGAACACACCUGAUCUUGUCUGAUUUUGCAAGCUAAGCAUGGUCAGGCCUGAUUUAGUAAUUCGGAUGGGAGAUGUAUGAGGAGUUUUCAGCA	rRNA
SNORA2_p5	AAUCAatCAAG	CUUG..UGAU	CUUGuCUGAU	ENSMMUG00000027584|ENSMMUT00000037254|5S ribosomal RNA [Source:RFAM;Acc:RF00001]	GUCUAUGGCCAUAUUACCCUGGAUGUGCCCAAUCUUGUCUGAUAUCUGAAACCAAGCAGGGUCAGGUCUGCUUAGUACUUGGAUGAGAGACCUCCUGGGAAUACUGGGUGUUAUAGGCU	rRNA
SNORA2_p5	AAUCAatCAAG	CUUG..UGAU	CUUGuCUGAU	ENSMMUG00000034890|ENSMMUT00000050624|5S ribosomal RNA [Source:RFAM;Acc:RF00001]	GUCUAUGGCCAUACCACCCUGAAUGUGCCCAAUCUUGUCUGAUCCCGGAAGCUAAGCAGGGUCGGGCCUGGUUAGUACUUGGAUGGGAGAAUUGUGUUCAAAGAAU	rRNA
SNORA2_p5	AAUCAatCAAG	CUUG..UGAU	CUUGuCUGAU	ENSMMUG00000024128|ENSMMUT00000033829|5S ribosomal RNA [Source:RFAM;Acc:RF00001]	GUCUACAGCCAUAGCACCCUGAACACGCCUGAUCUUGUCUGAUCUCACAAGCUAAGCAGGGAUUGGCCUGGUUAGUAGUUAGAUGAGAGACUGCCUGGGAAUACCGGGUGCUGUAGGCU	rRNA
SNORA2_p5	AAUCAatCAAG	CUUG..UGAU	CUUGuCUGAU	ENSMMUG00000035401|ENSMMUT00000051135|5S ribosomal RNA [Source:RFAM;Acc:RF00001]	GUCUGUGACCAUACCAUCCUGGAUGUGCCUGAUCUUGUCUGAUCUCAGAAGCUAAGCAGGGUUGAUCCUAGUUAGGAUUUGCAUGGGGAAAAAGCAGCAAAGAAAAAAGUGGCAUGGCUC	rRNA
SNORA2_p5	AAUCAatCAAG	CUUG..UGAU	CUUGuUUGAU	ENSMMUG00000026685|ENSMMUT00000036386|5S ribosomal RNA [Source:RFAM;Acc:RF00001]	AGUGAUUUUCAAUUGACCCUGAACAUGCCUGAUCUUGUUUGAUCUCAGAAGCUAAGCAGGAUUGAGCCUGGCUAGUACUUGGAUAGGAGACCUGGCCAUUUUUAUGU	rRNA
SNORA2_p5	AAUCAatCAAG	CUUG..UGAU	CUUGuCUGAU	ENSMMUG00000035302|ENSMMUT00000051036|5S ribosomal RNA [Source:RFAM;Acc:RF00001]	UCUUUUUUGUCUAUGGCCAUAUGAACAUGCCUAACCUUGUCUGAUCUUGGAAGCUAAGCAGGGUCCAGCCUGCUUAGUACUUGGAUGGGAGACCAACUAUUAGGUGCUGUCGUCUUUAAAAGAG	rRNA
SNORA2_p5	AAUCAatCAAG	CUUG..UGAU	CUUGuCUGAU	ENSMMUG00000025402|ENSMMUT00000035103|5S ribosomal RNA [Source:RFAM;Acc:RF00001]	CUAUGGCCAUACCACCCUGAACACGCCUGAUCUUGUCUGAUCUCGGAAGCUAAGCAGGGUCGGGCCUGGUUGGAUGGGAGAAAUCUUUUUAAAUGCACAGAGUCAAUUAGU	rRNA
SNORA2_p5	AAUCAatCAAG	CUUG..UGAU	CUUGuCUGAU	ENSMMUG00000026199|ENSMMUT00000035900|5S ribosomal RNA [Source:RFAM;Acc:RF00001]	GUGGCCAUACCACCCUGACUGUACCUGAUCUUGUCUGAUCUUGGAAGCUAAGCAGGGUCAGGCCUGGUUAGUACUUGGAUGGGAGGACAUUCAUGGUAAGAAGGCACAAC	rRNA
SNORA2_p5	AAUCAatCAAG	CUUG..UGAU	CUUGuCUGAU	ENSMMUG00000027800|ENSMMUT00000037462|5S ribosomal RNA [Source:RFAM;Acc:RF00001]	GUCUACGGCCAUAUGACCCUGAAUGCGCACGAUCUUGUCUGAUCUCAGAAGCUAAGCAGGAUCUGGCCUGGUUAGUACUUGGAUGGGAGACCACCUGGGAAUACUGGGUACUGUAGGCU	rRNA
SNORA2_p5	AAUCAatCAAG	CUUG..UGAU	CUUGuCUGAU	ENSMMUG00000025920|ENSMMUT00000035621|5S ribosomal RNA [Source:RFAM;Acc:RF00001]	AUCUGUGGUCAUGCCACCCUGAAUGUGACAAUCUUGUCUGAUCUUGGAAGCUAAGCAGGGUUAAGCCUGGUCAGUACUUGGAUGGGAGACCCCCUGGGGAUAUUGGGUGCCGUAGGCC	rRNA
SNORA2_p5	AAUCAatCAAG	CUUG..UGAU	CUUGuCUGAU	ENSMMUG00000024765|ENSMMUT00000034466|5S ribosomal RNA [Source:RFAM;Acc:RF00001]	GCCUAUGGCCAUACCACCCUGAAUGCACCUGAUCUUGUCUGAUUUCGGAAGCGAAGCAGGGUCGGGCCUGGUUAGUACUUGGAUAAGAGAAUUGAGCGCUCGAACACUAUUGCUG	rRNA
SNORA2_p5	AAUCAatCAAG	CUUG..UGAU	CUUGuCUGAU	ENSMMUG00000034394|ENSMMUT00000050128|5S ribosomal RNA [Source:RFAM;Acc:RF00001]	CCACAGGGUCUUGCCACUGUAAAUGUGCCCGAUCUUGUCUGAUCUUGGAAGCUAAGCAGGAUCAGGUCUACUUAGUAUCUUGGAUGGGAGACUGCCUGGGAAUACAAAAGCCUACAGGU	rRNA
SNORA2_p5	AAUCAatCAAG	CUUG..UGAU	CUUGuCUGAU	ENSMMUG00000034476|ENSMMUT00000050210|5S ribosomal RNA [Source:RFAM;Acc:RF00001]	GUCUACAGCCAGACCACCCUGAGGCACCCAAUCUUGUCUGAUCUCGGAAGCUAAACAGGGUCGGGCCUGGUUAGAACUUGGAUGGUAGAAGCAAAGCACAGGACA	rRNA
SNORA2_p5	AAUCAatCAAG	CUUG..UGAU	CUUGuUUGAU	ENSMMUG00000034345|ENSMMUT00000050079|5S ribosomal RNA [Source:RFAM;Acc:RF00001]	AUCUACAUCCUUACCACCCUGAAUCCACCCAAUCUUGUUUGAUUUCCAAAGCUAAAAAGGGUCAAUCCCAGAUAGUAUUUGGAUGAGAGCCAGCCUGGGAAUACUGGGUGCUGUAGGCU	rRNA
SNORA2_p5	AAUCAatCAAG	CUUG..UGAU	CUUGuCUGAU	ENSMMUG00000024794|ENSMMUT00000034495|5S ribosomal RNA [Source:RFAM;Acc:RF00001]	GCCAUACCACCCUGAAUGUGCCUGAUCUUGUCUGAUCUCAGAAGCUAAGCAGGGUCGGGUCUAGUUAGUACUUGGAUGGGAAAAUGACUGC	rRNA
SNORA2_p5	AAUCAatCAAG	CUUG..UGAU	CUUGuCUGAU	ENSMMUG00000034500|ENSMMUT00000050234|5S ribosomal RNA [Source:RFAM;Acc:RF00001]	AUCUAUGUGCAUACCACCCUGAAGGGGCCUGAUCUUGUCUGAUCUUGGAAGCUAAGCAGAGUCAGGCCUGGUUAAUACUUGGAUGGGAGAAAAGCGAUGCCCCAAGGAUC	rRNA
SNORA2_p5	AAUCAatCAAG	CUUG..UGAU	CUUGuCUGAU	ENSMMUG00000024892|ENSMMUT00000034593|5S ribosomal RNA [Source:RFAM;Acc:RF00001]	AUCUACAGCCAUACCACCCUGAACGCACCCGAUCUUGUCUGAUCUUGGAAGCUAAGCAGGGUCAGGCUUGGUUAGUACUUGGAUGGGAGAUAAAAUGAAUAGUAGAAGGAA	rRNA
SNORA2_p5	AAUCAatCAAG	CUUG..UGAU	CUUGuCUGAU	ENSMMUG00000027742|ENSMMUT00000037404|5S ribosomal RNA [Source:RFAM;Acc:RF00001]	GUCUAUGGCCAUACCACCCUGAACGCAACUGAUCUUGUCUGAUCUCGGAAGCUAAGCACGGUCGGGCCUGGUUAGUACAUGGAUGGGAGACCAGCUGGGAAUACCGAGUGCUGUAGGCU	rRNA
SNORA2_p5	AAUCAatCAAG	CUUG..UGAU	CUUGuCUGAU	ENSMMUG00000032757|ENSMMUT00000048491|5S ribosomal RNA [Source:RFAM;Acc:RF00001]	GUCUAUGGCCAUACCACCCUGAACGUGCCUGAUCUUGUCUGAUCUUGGAAGCUAAUCAGGGUCGGGCCUGGUUACUACUCGGAUGGGAGACCAAAUAUCCAAUCAAAGUAAUAAAAA	rRNA
SNORA2_p5	AAUCAatCAAG	CUUG..UGAU	CUUGuCUGAU	ENSMMUG00000025524|ENSMMUT00000035225|5S ribosomal RNA [Source:RFAM;Acc:RF00001]	GUCUACAGCCAUACCACCCUGUACGCGCCCGAGCUUGUCUGAUCUCGGAAGCUAAGCAGGGUCGGGCCUGGUUAUUACUUGGAUGGGAGAAAAGAGACAAGGGCUUUGUUGAAU	rRNA
SNORA2_p5	AAUCAatCAAG	CUUG..UGAU	CUUGuCUGAU	ENSMMUG00000027529|ENSMMUT00000037204|5S ribosomal RNA [Source:RFAM;Acc:RF00001]	GUCUAUGGCCAUACCACCCUGAAGGCGCCUGAUCUUGUCUGAUCUCAGAAGCUAAGCAGGGUCGGGUCUGGUUAGUACUUGGAUAGGAGACAGCCUGGGAAUACUGGGUGCUACAGGCU	rRNA
SNORA2_p5	AAUCAatCAAG	CUUG..UGAU	CUUGuCUGAU	ENSMMUG00000028395|ENSMMUT00000037997|5S ribosomal RNA [Source:RFAM;Acc:RF00001]	GUCUACAGCCAUACCACACUGAACACGGCCUAUCUUGUCUGAUUUUGGAAGCUAAGCAGGGUAGGGUCUGGUAAGUAUUUGGAUGGGAGACCACCUGGGAAUACUGGGCGCUGUAGGCG	rRNA
SNORA2_p5	AAUCAatCAAG	CUUG..UGAU	CUUGuCUGAU	ENSMMUG00000025928|ENSMMUT00000035629|5S ribosomal RNA [Source:RFAM;Acc:RF00001]	GGGUAUGGCUAUACCACCCUGAAUACACCCAAUCUUGUCUGAUCUUGGAAGCUAAGCAGGGUCGGGCCCGGUUAGCACUUGGAUAGGAGUCUGCCAGAACAGUCCUUUCUACUCU	rRNA
SNORA2_p5	AAUCAatCAAG	CUUG..UGAU	CUUGuUUGAU	ENSMMUG00000035336|ENSMMUT00000051070|5S ribosomal RNA [Source:RFAM;Acc:RF00001]	CAUGCCACCCUGAAUGUGCCUGAUCUUGUUUGAUCUCAGAAACUAAGCAAGGCCAGGCCUGUUAGUACUUAGAUGGUAUAAGAGAGGCAGGAU	rRNA
SNORA2_p5	AAUCAatCAAG	CUUG..UGAU	CUUGuCUGAU	ENSMMUG00000034451|ENSMMUT00000050185|5S ribosomal RNA [Source:RFAM;Acc:RF00001]	GUCUAUGGCCAUCCCACCCUGAACACACCAGAUCUUGUCUGAUCUCUGGAAGGUAAGCAGGGCCUGGUUAGUAUUUGAAUGGUAGAAUGUCACAGAUA	rRNA
SNORA2_p5	AAUCAatCAAG	CUUG..UGAU	CUUGuCUGAU	ENSMMUG00000027610|ENSMMUT00000037279|5S ribosomal RNA [Source:RFAM;Acc:RF00001]	AUCUACAGCCAUACCACCCUGAACGUGCCCAAUCUUGUCUGAUCUUGGAAGCUUAGCAGGGUCGGGCCCCUUUAGUGCUUGGAUGGGAGACCGCCUGGGACCAGGUGCUGUAGCCU	rRNA
SNORA2_p5	AAUCAatCAAG	CUUG..UGAU	CUUGuCUGAU	ENSMMUG00000035044|ENSMMUT00000050778|5S ribosomal RNA [Source:RFAM;Acc:RF00001]	AUCUACGGCCAUACCACCCUGAACCCAACCAAUCUUGUCUGAUCUCGGAAGCUAAGCAGGGUCAGGCCUGGUUGGUACUUGGAUGGGAGAAAUGUCAAUCAAAACCACAAUGAGAUA	rRNA
SNORA2_p5	AAUCAatCAAG	CUUG..UGAU	CUUGuCUGAU	ENSMMUG00000034935|ENSMMUT00000050669|5S ribosomal RNA [Source:RFAM;Acc:RF00001]	AUAGUCUACCAUACCACUCUGAACACACCUGAUCUUGUCUGAUCUCAGAAUCCAAGCAGGGUUUGGCCAGGUUAGUACUUGGAUGAAAGAGUUCUCAUAUAUACUUCA	rRNA
SNORA2_p5	AAUCAatCAAG	CUUG..UGAU	CUUGuCUGAU	ENSMMUG00000028255|ENSMMUT00000037872|5S ribosomal RNA [Source:RFAM;Acc:RF00001]	GUCUACGACCAUACCACCCUGAACGUGUCCCAUCUUGUCUGAUCUCGGAAGAUAAGCAGGGUAGGACCUGGUUAGUACUUGGAUGGGAGACUGUCUCUGAAUACCGUGUGCUGUUGUCU	rRNA
SNORA2_p5	AAUCAatCAAG	CUUG..UGAU	CUUGuCUGAU	ENSMMUG00000027511|ENSMMUT00000037187|5S ribosomal RNA [Source:RFAM;Acc:RF00001]	AUGUACGGCCAUACCACCCUGAACGCACCUGAUCUUGUCUGAUCUCAGAAGCUAAGCAGAAUCUGGCCUGGUUAGUACUUGGAUGGGAGACUGCCUGGGAAUACUGGGUGCUUUUUUGC	rRNA
SNORA2_p5	AAUCAatCAAG	CUUG..UGAU	CUUGuCUGAU	ENSMMUG00000034999|ENSMMUT00000050733|5S ribosomal RNA [Source:RFAM;Acc:RF00001]	GUGUACAGCCAUACAAACCUGAACACACCCAAUCUUGUCUGAUCUCAGAAGCUAAGCAGGGUCGGGUCUGGUUAGUACUUGGAGGGGAGAAAACAAAAAAAUCAGAUGUAUUUU	rRNA
SNORA2_p5	AAUCAatCAAG	CUUG..UGAU	CUUGuCUGAU	ENSMMUG00000024422|ENSMMUT00000034123|5S ribosomal RNA [Source:RFAM;Acc:RF00001]	AUCUACAGCCAUACCACCCUGAAAGUGCCCAAUCUUGUCUGAUCUUGGAAGUUAAGCAGGGUCAGGCCUCAUUAGUACUUGGAUGGGAGAAAAUAAUUCUACAGUCU	rRNA
SNORA2_p5	AAUCAatCAAG	CUUG..UGAU	CUUGuCUGAU	ENSMMUG00000028160|ENSMMUT00000037790|5S ribosomal RNA [Source:RFAM;Acc:RF00001]	GUCUAUGGCCAGACCACCUUAAAUGUGCCCAAUCUUGUCUGAUGUCAGAAGUUUAGCAGGACUGAGGCUGGUUAAUACUUGGAUGGGAGACUGCCUGGGAAUACCAGGUGCCAUAGGCU	rRNA
SNORA2_p5	AAUCAatCAAG	CUUG..UGAU	CUUGuCUGAU	ENSMMUG00000025299|ENSMMUT00000035000|5S ribosomal RNA [Source:RFAM;Acc:RF00001]	GUCUACAGCCAUAACACCCUGAAUGUACCUGAUCUUGUCUGAUCUCAGAAGCUAAGCAGGGUCGGGCCUGGUUAGUACUUGGAUGGGACAUACUAGGGUAGGAUAGAGUGGAUGCAGAUA	rRNA
SNORA2_p5	AAUCAatCAAG	CUUG..UGAU	CUUGuCUGAU	ENSMMUG00000023867|ENSMMUT00000033568|5S ribosomal RNA [Source:RFAM;Acc:RF00001]	GUCUAUGGCCAUGUCAGCCUGAACGCACCUGAUCUUGUCUGAUCUCGGAAGCGAGGCAGGUUCAGGCCUGGUUCGUAUUUGGAUGGAAGACCAUCAGGGAAUACCGAGUGCUGCAGGCU	rRNA
SNORA2_p5	AAUCAatCAAG	CUUG..UGAU	CUUGuCUGAU	ENSMMUG00000028201|ENSMMUT00000037828|5S ribosomal RNA [Source:RFAM;Acc:RF00001]	GUCUAUGGCCAUACCACCCUGAACGCAACUGAUCUUGUCUGAUCUCGGAAGCUAAGCACGGUCGGGCCUGGUUAGUACAUGGAUGGGAGACCAGCUGGGAAUACCGAGUGCUGUAGGCU	rRNA
SNORA2_p5	AAUCAatCAAG	CUUG..UGAU	CUUGuCUGAU	ENSMMUG00000035289|ENSMMUT00000051023|5S ribosomal RNA [Source:RFAM;Acc:RF00001]	GUCUGCAGCCACACCACCCUAAAUGCGACCAAUCUUGUCUGAUCUCGGAAGCCAAGCAGGGUCGGGCCUUGUUGUGACUUGGAGAGAAACUAACACAUUAGUAAAUAAACUUUGGCCU	rRNA
SNORA28_p5	AACACUCtaAUUUGA	AAAU..GAGU	AAAUuAGAGU	ENSMMUG00000025198|ENSMMUT00000034899|5S ribosomal RNA [Source:RFAM;Acc:RF00001]	CAACCAUACCGCCCUGAACGUGCCCAAUCUCAUCUAAUCUUGGAAGCUAAGCAGGACUGGGCCUGGUUAGUACUUGGAUGGGAGAAAUUAGAGUCUGGGUAAAAAGGUAGA	rRNA
SNORA36a_p3	AGGGAAAAtaUCCCC	GGGA..UUUU	GGGAuUUUUU	ENSMMUG00000024573|ENSMMUT00000034274|5S ribosomal RNA [Source:RFAM;Acc:RF00001]	UUUUACGGCCAUACCACCCUGAACGCGCCCGAUCUCGUCUGAUCUCGGAAGCUAAGCAGGGUCGGGCCUGGUUAGUACUUGGAUGGGAGCAUGGGAUUUUUUCCACU	rRNA
SNORA36a_p5	AGUUcgUUAAU	UUAA..AACU	UUAAuAAACU	ENSMMUG00000034913|ENSMMUT00000050647|Small subunit ribosomal RNA, 5` domain [Source:RFAM;Acc:RF00177]	CAAUUCUAAAUAUAUUUACACAUAUUUAAAAAUAUAUAAAUUUGAAAUAAAUUAUGUGUAUAUGUAUACAAUUAUUUCAUAUACUUAUAAAAUACAUAUAUUCAUUUAUGAUAUUUAUAAACAUAUGUUUAUAUAGGAAAAAAAUAUAUAUUUUUGAGACUGAGUUUCACUCUUGUUGCCCAGGCUGGAGUGCAGUGGCACGAUCUCAGCUCACUGCAACCUCUGCCUCCCGGUUUCAAGCGAUUCUCCUGCCUCAGCCUCCUAAAUAGCUGGGAUUACAAGCAUGCGCUACCAUGCUCGGCUAAUUGUUUGUAUUUUUAGUAGAGAUGGGGUUUCUCCAUGUUGGUCAGGCUGGCCUCGAACUCCCAACCUCAGAUGAUCCGCCUGCCUUGGCCUCCC…	rRNA
SNORA36b_p5	AGUUcgUUAAU	UUAA..AACU	UUAAuAAACU	ENSMMUG00000034913|ENSMMUT00000050647|Small subunit ribosomal RNA, 5` domain [Source:RFAM;Acc:RF00177]	CAAUUCUAAAUAUAUUUACACAUAUUUAAAAAUAUAUAAAUUUGAAAUAAAUUAUGUGUAUAUGUAUACAAUUAUUUCAUAUACUUAUAAAAUACAUAUAUUCAUUUAUGAUAUUUAUAAACAUAUGUUUAUAUAGGAAAAAAAUAUAUAUUUUUGAGACUGAGUUUCACUCUUGUUGCCCAGGCUGGAGUGCAGUGGCACGAUCUCAGCUCACUGCAACCUCUGCCUCCCGGUUUCAAGCGAUUCUCCUGCCUCAGCCUCCUAAAUAGCUGGGAUUACAAGCAUGCGCUACCAUGCUCGGCUAAUUGUUUGUAUUUUUAGUAGAGAUGGGGUUUCUCCAUGUUGGUCAGGCUGGCCUCGAACUCCCAACCUCAGAUGAUCCGCCUGCCUUGGCCUCCC…	rRNA
SNORA4_p5	CUAAGAAgtGAUACAU	UAUC..UUCU	UAUCuCUUCU	ENSMMUG00000034725|ENSMMUT00000050459|5S ribosomal RNA [Source:RFAM;Acc:RF00001]	GUCUAGGGUCAUACCACUCUGAAUGUACCCUAUCUCUUCUGAUCUUGUCAAGCUAAGCAGGGUCAGGCCUGGUUAGUACUUGGAUGGGAGACUAUGGCGAAGCUGAGCCAGGAUU	rRNA
SNORA4_p5	CUAAGAAgtGAUACAU	UAUC..UUCU	UAUCuCUUCU	ENSMMUG00000028448|ENSMMUT00000038047|5S ribosomal RNA [Source:RFAM;Acc:RF00001]	AUCUACGGCUGUACCACUCUGAACGUGCACUAUCUCUUCUGAUCUCAACAGCUAAGCAGGGUCAGGCCUGGUUAGUACUGGAAUGGGAGACCACAUGGGAAAACUGGGUGCUAUAGGCU	rRNA
SNORA40_p5	GUAUgcUUAUAA	AUAA..AUAC	AUAAuAAUAC	ENSMMUG00000035174|ENSMMUT00000050908|Small subunit ribosomal RNA, 5` domain [Source:RFAM;Acc:RF00177]	UGCAAUAGUAUUGUAACAUUAUGUAAAUAUGUAUAUGGUACAUUAUAUAAGUAUGUAAAUAGCACAAUAGUAUAAUAAUGCAUUACAUAAAUAUAUAAAUAGUAUAUUACAUAAGUAUGUAAAUGCAAUAGUAUGUGACUAGCACAAUAGUAUAAUGCAUUAUAUAAAUAUGUAAAUAGUAUAUUAUAUAAUUAUGUAAAUGUAAUAGUAUGUAAGUAGUAAAAUUGUAUAAUAAUACAUUACAUAAGUAUGUAAAUAGUACAUUAUAUAAGUAAGUAAAUGUAAUUUGUAAAUAAUACAACAGUAGAAUAAUUAUAUAAGUAUGUAAAUAGUACAUUGUAUAAGUGUGAAAAAGUAAUAAUAUGUAAAUAAUGCAACCAUAGAAUACAUUAUAUAAGU…	rRNA
SNORA50_p3	AUAACUgtUUUAAA	UAAA..AGUU	UAAAuUAGUU	ENSMMUG00000034300|ENSMMUT00000050034|5S ribosomal RNA [Source:RFAM;Acc:RF00001]	CAUAACCACCCUGAACACACCUGCUCUCAUCUUGAGCUCAGAAGCUAAGCAGGAUCAGGCCUGGUUAGUACUUCGAUGGAAGAAUUACAUAAAUUAGUUUUGUUUGUGU	rRNA
SNORA50_p3	AUAACUgtUUUAAA	UAAA..AGUU	UAAAuCAGUU	ENSMMUG00000027843|ENSMMUT00000037502|Small subunit ribosomal RNA, 5` domain [Source:RFAM;Acc:RF00177]	UAGCAUAUGAUUGUCUCAACGAUUAAGCCAUGCAUGUCUAAGUAGGAACGGCCGGUACAGUGAAACUGCGAAUGGCUCAUUAAAUCAGUUAUGGUUCCUUUGGUCGCUCCCUCCUCUCCUACUUGGAUAACUGUGGUAAUUCUAGAGCUAAUACAUGCUGACGGGCGCUGACCCCUUUCGCGGGGGUGGAUGUGUGCAUUUAUCAGAUCAAAACCAACCCGAUCAGCCCUUCGGCCCUGGCUGGGGGGCGGGCGCCGGCGCCUUUGGUGACUCCCUCGGGCCGAUCACAAGCCCCCCGUGGCGGCAAUGACCCAUUUGAACGUCUGCCCUAUCAACUUUCGAUGGUAGUCGCUGUGCCUACCAUGGUGACCACGGGUGACGGGGAAUCAGGGUUUGAUU…	rRNA
SNORA61_p3	CUGAatGUGG	CCAC..UCAG	CCACuCUCAG	ENSMMUG00000033104|ENSMMUT00000048838|5S ribosomal RNA [Source:RFAM;Acc:RF00001]	UUUCUGUGGCAUACCAACCUGAGUGUGCCUGGUCUCAUCCACUCUCAGAAGCUAAGCAGGAUUGGGCCUGGUUAGAACUUGGAUGGGAAAAUGCCAGUUAAAAUCUGGACUAAAAAAAG	rRNA
SNORA61_p3	CUGAatGUGG	CCAC..UCAG	CCACuUUCAG	ENSMMUG00000034810|ENSMMUT00000050544|Small subunit ribosomal RNA, 5` domain [Source:RFAM;Acc:RF00177]	UGGUAGAUCCUACAGGAGUAGCACAUGCCAGUCUCAAAGGUUAAUCCACAGUGGUGGUGUGAAUGGCUGGAUGUGGGUUCAGCUUCUACAUAGAUAACUGGUUAUUGUAGAACUGAUCUACACCUGCGGCUGCUGUGACUCUGGUGAUUCUAGGUAACCUAGAUCAAUCACAUUUUCCCCCCACCCCUGCCAUGGCCCUGUCACUCUUAGGUGGCUGUUAUAGUGCCUGCUGAGGCGACCACUGUGACCAAGAAUCUUAGUAAUAGGGAAUCUCAAUUUGGUUCUGCAGAGAGAGCCUGAUAAAUUAAUAUCCUAUCUAAGGAACGCAGCAGGCGUACAAAUUACCCACUCCCAACCCUGGAAGAUAAUGAUUAAAACAACAUGGAACUCUUUCAAGGC…	rRNA
SNORA72_p5	AUUCUCGcgGCUAAAC	UAGC..CGAG	UAGCuGCGAG	ENSMMUG00000025378|ENSMMUT00000035079|5.8S ribosomal RNA [Source:RFAM;Acc:RF00002]	GACUCUUAGCGGUGGAUCGCUCGGCUCGUGCGUCGAUGAAGAACGCAGCUAGCUGCGAGAAUUAAUGUGAAUUGCAGGACACAUUGAUCAUCGACACUUCGAACGCACUUGCGGCCCCGGGUUCCUCCCGGGGCUACGCCUGUCUGAGCAGUG	rRNA
SNORA72_p5	AUUCUCGcgGCUAAAC	UAGC..CGAG	UAGCuGCGAG	ENSMMUG00000027322|ENSMMUT00000037022|5.8S ribosomal RNA [Source:RFAM;Acc:RF00002]	GACUCUUAGCGGUGGAUCACUCGGCUCGUGCGUCGAUGAAGAACGCAGCUAGCUGCGAGAAUUAAUGUGAAUUGCAGGACACAUUGAUCAUCGACACUUCGAACGCACUUGCGGCCCCGGGUUCCUCCCGGGGCUACGCCUGUCUGAGCGUCG	rRNA
SNORA72_p5	AUUCUCGcgGCUAAAC	UAGC..CGAG	UAGCuGCGAG	ENSMMUG00000027503|ENSMMUT00000037180|5.8S ribosomal RNA [Source:RFAM;Acc:RF00002]	GACUCUUAGCGGUGGAUCACUCGGCUCGUGCGUCGAUGAAGAACGCAGCUAGCUGCGAGAAUUAAUGUGAAUUGCAGGACACAUUGAUCAUCGACACUUCGAACGCACUUGCGGCCCCGGGUUCCUCCCGGGGCUACGCCUGUCUGAGCGUCG	rRNA
SNORA72_p5	AUUCUCGcgGCUAAAC	UAGC..CGAG	UAGCuGCGAG	ENSMMUG00000027481|ENSMMUT00000037161|5.8S ribosomal RNA [Source:RFAM;Acc:RF00002]	GACUCUUAACGGUGGAUCACUCGACUCGUGCGUCGAUGAAGAACGCAGCUAGCUGCGAGAAUUAAUGUGAAUUGCAGAACACAUUGAUCAUCGACACUUCGAACGCACUUGCGGCCCCGGGUUCCUCCCGGGGCUACGCCUGUCUGAGCGUCG	rRNA
SNORA72_p5	AUUCUCGcgGCUAAAC	UAGC..CGAG	UAGCuGCGAG	ENSMMUG00000027958|ENSMMUT00000037605|5.8S ribosomal RNA [Source:RFAM;Acc:RF00002]	GACUCUUAGCGGUGGAUCACUCGGCUCGUGCGUCGAUGAAGAACGCAGCUAGCUGCGAGAAUUAAUGUGAAUUGCAGGACACAUUGAUCAUCGACACUUCGAACGCACUUGCGGCCCCGGGUUCCUCCCGGGGCUACGCCUGUCUGAGCGUCG	rRNA
SNORA72_p5	AUUCUCGcgGCUAAAC	UAGC..CGAG	UAGCuGCGAG	ENSMMUG00000027566|ENSMMUT00000037238|5.8S ribosomal RNA [Source:RFAM;Acc:RF00002]	GACUCUUAGCGGUGGAUCACUCGGCUCGUGCGUCGAUGAAGAACGCAGCUAGCUGCGAGAAUUAAUGUGAAUUGCAGGACACAUUGAUCAUCGACACUUCGAACGCACUUGCGGCCCCGGUUCCUCCCGGGGCUACGCCUGUCUGAGCGUCG	rRNA
SNORA72_p5	AUUCUCGcgGCUAAAC	UAGC..CGAG	UAGCuGCGAG	ENSMMUG00000028297|ENSMMUT00000037911|5.8S ribosomal RNA [Source:RFAM;Acc:RF00002]	GACUCUUAGCGGUGGAUCACUCGGCUCGUGCGUCGAUGAAGAACGCAGCUAGCUGCGAGAAUUAAUGUGAAUUGCAGGACACAUUGAUCAUCGACACUUCGAACGCACUUGCGGCCCCGGGUUCCUCCCGGGGCUACGCCUGUCUGAGCGUCG	rRNA
SNORA76_p3	CAUAACUgtUUUAAC	UAAA..AGUU	UAAAuUAGUU	ENSMMUG00000034300|ENSMMUT00000050034|5S ribosomal RNA [Source:RFAM;Acc:RF00001]	CAUAACCACCCUGAACACACCUGCUCUCAUCUUGAGCUCAGAAGCUAAGCAGGAUCAGGCCUGGUUAGUACUUCGAUGGAAGAAUUACAUAAAUUAGUUUUGUUUGUGU	rRNA
SNORA76_p3	CAUAACUgtUUUAAC	UAAA..AGUU	UAAAuCAGUU	ENSMMUG00000027843|ENSMMUT00000037502|Small subunit ribosomal RNA, 5` domain [Source:RFAM;Acc:RF00177]	UAGCAUAUGAUUGUCUCAACGAUUAAGCCAUGCAUGUCUAAGUAGGAACGGCCGGUACAGUGAAACUGCGAAUGGCUCAUUAAAUCAGUUAUGGUUCCUUUGGUCGCUCCCUCCUCUCCUACUUGGAUAACUGUGGUAAUUCUAGAGCUAAUACAUGCUGACGGGCGCUGACCCCUUUCGCGGGGGUGGAUGUGUGCAUUUAUCAGAUCAAAACCAACCCGAUCAGCCCUUCGGCCCUGGCUGGGGGGCGGGCGCCGGCGCCUUUGGUGACUCCCUCGGGCCGAUCACAAGCCCCCCGUGGCGGCAAUGACCCAUUUGAACGUCUGCCCUAUCAACUUUCGAUGGUAGUCGCUGUGCCUACCAUGGUGACCACGGGUGACGGGGAAUCAGGGUUUGAUU…	rRNA
SNORA8_p3	CAUCGUUgcUGGUAUUU	ACCA..AACG	ACCAuGAACG	ENSMMUG00000024087|ENSMMUT00000033788|5S ribosomal RNA [Source:RFAM;Acc:RF00001]	AUCUAUGGCCAUACCACCAUGAACGUGCCCGAUCUCAUGAUCUAGGAAGCUAAGCAGGGUUGGGCCUGAUUAGUACUUGAAUGGGAGUUCUUGUUCCAUGUCCAGCUAUGCUAAAGUUG	rRNA
SNORA8_p3	CAUCGUUgcUGGUAUUU	ACCA..AACG	ACCAuGAACG	ENSMMUG00000034546|ENSMMUT00000050280|5S ribosomal RNA [Source:RFAM;Acc:RF00001]	GUCUACCACCAUACCACCAUGAACGCACCCAAUCUCAUCUUGAUCUCGGAAGCUAAACAGGGUCGGGCCUGGUUAGUACUUGGAUGGGAGAAAACUGUCUUCAUUCACA	rRNA
1. snoRNA and guide sequence,
the guide sequences of H/ACA box snoRNA could be identified within the internal loop of one (or both) of their hairpin structures.
Here the "p5" refers to the guide sequence located in 5 prime hairpin structure of snoRNA, "p3" refers to those in 3 prime.
2. Guide sequence
The 2 nucleoties of juncture site between stem and loop in guide sequences are marked by lower case.
3.Predicted modification position
The predicted pseudouridine site are given by a lower case "u".

## Sheet: snRNA
Additional file 4 Target site prediction of H/ACA box snoRNAs from rhesus monkey
ID of snoRNA and guide sequence	Guide sequence	Complementarity of guide sequence	Predicted modification position	Target ID	Target sequence	Target biotype
SCARNA11_p3	UGUUUAGgtAAAGGCAC	CUUU..CUAA	CUUUuACUAA	ENSMMUG00000027684|ENSMMUT00000037348|U5 spliceosomal RNA [Source:RFAM;Acc:RF00020]	UCACUGAUUUCUCUUCAGAUCGAAUAAAUCUUUCGCCUUUUACUAAAGAUUUCCGUGGAGAGAAACAAAUCAGUUUAAAAUUAAUUUUUUGAAGCCUUGCCUUGGCAAGGCA	snRNA
SCARNA11_p3	UGUUUAGgtAAAGGCAC	CUUU..CUAA	CUUUuACUAA	ENSMMUG00000026268|ENSMMUT00000035969|U5 spliceosomal RNA [Source:RFAM;Acc:RF00020]	AUGCUCUGGUUUCUCUUCAGAACAAAUAAAUCUUUGGCCUUUUACUAAAGAUUUCCAUGGAGAGGAACAAUUAUUAAUUAAUAACCAAAUUUUUGAGGUCCUGCUUAGGCAAGGC	snRNA
SCARNA11_p3	UGUUUAGgtAAAGGCAC	CUUU..CUAA	CUUUuACUAA	ENSMMUG00000028333|ENSMMUT00000035985|U5 spliceosomal RNA [Source:RFAM;Acc:RF00020]	AUACUCUGGUUUCUCUUCAGAUCGUAUAAAUCUUUCGCCUUUUACUAAAGAUUUCCGUGGAGAGGAACAACUCUGAGUCUUAAACCAAUUUUUUGAGCCUUGUUUCGGCAAGCU	snRNA
SCARNA11_p3	UGUUUAGgtAAAGGCAC	CUUU..CUAA	CUUUuACUAA	ENSMMUG00000028291|ENSMMUT00000037905|U5 spliceosomal RNA [Source:RFAM;Acc:RF00020]	UAUCACAGCGGUCAUCUCAAAGCGAAUCAAUCUUUCGCCUUUUACUAAAGAUUGCCGUGUGGCAUGACUGCACACAUGUGAACUUACACAAUUUUUGCGGAGCCUAUGCUCC	snRNA
SCARNA11_p3	UGUUUAGgtAAAGGCAC	CUUU..CUAA	CUUUuACUAA	ENSMMUG00000027835|ENSMMUT00000037495|U5 spliceosomal RNA [Source:RFAM;Acc:RF00020]	UAUCACAGCGGUCAUCUCAAAGCGAAUCAAUCUUUCGCCUUUUACUAAAGAUUGCCGUGUGGCAUGACUGCACACAUGUGAACUUACACAAUUUUUGCGGAGCCUAUGCUCC	snRNA
SCARNA11_p3	UGUUUAGgtAAAGGCAC	CUUU..CUAA	CUUUuCCUAA	ENSMMUG00000034303|ENSMMUT00000050037|U4 spliceosomal RNA [Source:RFAM;Acc:RF00015]	AGCUUUGCGCAGUGGCAGUAUCAUAGCCAAUGAGGUUUAUCCGAGGUGCGAUAAUUGCUAAUUGAAAACAAAAUGGAAGACAGGUGACUUUUCCCCCUCCCUUGAGUAAACACUUCUUCCAUAGAUGAAUUUCCUUUUCCUAAUU	snRNA
SCARNA11_p3	UGUUUAGgtAAAGGCAC	CUUU..CUAA	CUUUuACUAA	ENSMMUG00000028457|ENSMMUT00000036043|U5 spliceosomal RNA [Source:RFAM;Acc:RF00020]	UAUCACAGCGGUCAUCUCAAAGCGAAUCAAUCUUUCGCCUUUUACUAAAGAUUGCCGUGUGGCAUGACUGCACACAUGUGAACUUACACAAUUUUUGCGGAGCCUAUGCUCC	snRNA
SCARNA11_p3	UGUUUAGgtAAAGGCAC	CUUU..CUAA	CUUUuACUAA	ENSMMUG00000025159|ENSMMUT00000034860|U5 spliceosomal RNA [Source:RFAM;Acc:RF00020]	UAACUUUGGUUUCUCUUCAGAUCAUAUAAAUCUUUUGCCUUUUACUAAAGAUUUCUGUGGGGAGGAACAGUUAUGAGUCUUUAUCCAAUUUUUGAGGCCUCGUGUUUCAUGAGGAU	snRNA
SCARNA11_p3	UGUUUAGgtAAAGGCAC	CUUU..CUAA	CUUUuACUAA	ENSMMUG00000025217|ENSMMUT00000034918|U5 spliceosomal RNA [Source:RFAM;Acc:RF00020]	AUGCUCUAGUUUCUCUUCAGAUCAUAUAAGUCUUUUGCCUUUUACUAAAGAUUCCCAUGGAGAGGAACACCUCAGAGUUUUUUAAUUAAUUUUUUGAGGUCUUGCUUUAGCAGGGCU	snRNA
SCARNA11_p3	UGUUUAGgtAAAGGCAC	CUUU..CUAA	CUUUuACUAA	ENSMMUG00000028536|ENSMMUT00000038126|U5 spliceosomal RNA [Source:RFAM;Acc:RF00020]	AUACUCUGGUUUCUCUUCAGAUCGCAUAAAUCUUUCGCCUUUUACUAAAGAUUUCCGUGGAGAGGAACAACUCUGAGUCUUAACCCAAUUUUUUGAGGCCUUGUAUUUUGCAAGGCU	snRNA
SCARNA11_p3	UGUUUAGgtAAAGGCAC	CUUU..CUAA	CUUUuCCUAA	ENSMMUG00000028158|ENSMMUT00000037788|U4 spliceosomal RNA [Source:RFAM;Acc:RF00015]	AGCUUUAUGCAGUGGCAGUAUCAUAGCCAAUGAGGUUUAUCUGAGGUGUGAUUAUUGCUAACUGAAAACUUUUCCUAAUACUCCACCAUGAUGACUUGAAAUACAGUCAGCACUGGCAAUUUUUGACAGUCUGUACAGA	snRNA
SCARNA11_p3	UGUUUAGgtAAAGGCAC	CUUU..CUAA	CUUUuACUAA	ENSMMUG00000025103|ENSMMUT00000034804|U5 spliceosomal RNA [Source:RFAM;Acc:RF00020]	AUAUUCUGGUUUUUCUUCAGAUUGUCUAAAUAUUUUGCCUUUUACUAAAGAUUUCCAUGGAGAGGAACAGUUGUGAGUCUUUACCCAACUUUUUGAGGCCUCAUGUAACACGAGACU	snRNA
SCARNA11_p3	UGUUUAGgtAAAGGCAC	CUUU..CUAA	CUUUuCCUAA	ENSMMUG00000024920|ENSMMUT00000034621|U4 spliceosomal RNA [Source:RFAM;Acc:RF00015]	AACUUUGCCCAGUGGUAAUAUCAUAACCAGGGAGAUUUAUACAAGGUGCGAUUAUUGCUAACUGAAAACUUUUCCUAAUAUCCGCCAUGAUUACUUGAAAUAUAGUCAACACUGGCAAUUUUGGAUAGUCUCUGUGGAGA	snRNA
SCARNA11_p3	UGUUUAGgtAAAGGCAC	CUUU..CUAA	CUUUuACUAA	ENSMMUG00000028175|ENSMMUT00000037804|U5 spliceosomal RNA [Source:RFAM;Acc:RF00020]	AUACUCUGGUUUCUCUUCAGAUCAUAUAAAUCUUUCACCUUUUACUAAAGAUUCCUGUGGAGAGGAGCAACUUUGAGCUUUUAACUAAGUUUUUGAGGCUUUCCUUUAGCAGGGCU	snRNA
SCARNA11_p3	UGUUUAGgtAAAGGCAC	CUUU..CUAA	CUUUuACUAA	ENSMMUG00000027468|ENSMMUT00000034976|U5 spliceosomal RNA [Source:RFAM;Acc:RF00020]	AUGCUCUAGUUUCUCUUCAUAACGAAUAAAUCUUUCGCCUUUUACUAAAGAUUUCCGUGGAGAGAAACAAUUGUGAGUUUACCACCAAAUUUUUUGACGUCCUGCUUAGGCAGGGCU	snRNA
SCARNA11_p3	UGUUUAGgtAAAGGCAC	CUUU..CUAA	CUUUuACUAA	ENSMMUG00000024178|ENSMMUT00000033879|U5 spliceosomal RNA [Source:RFAM;Acc:RF00020]	AUACUCUGGUUUCUCUUCAGAUCGUAUAAAUCUUUUGCCUUUUACUAAAGAUUUCCAUGGAGAGGAACAGCUCUGAAUCUUAAUAUACCAUCUCAUGCCAGUUAGAAUGGCGA	snRNA
SCARNA11_p3	UGUUUAGgtAAAGGCAC	CUUU..CUAA	CUUUuACUAA	ENSMMUG00000027361|ENSMMUT00000037059|U5 spliceosomal RNA [Source:RFAM;Acc:RF00020]	UAUCACAGCGGUCAUCUCAAAGCGAAUCAAUCUUUCGCCUUUUACUAAAGAUUGCCGUGUGGCAUGACUGCACACAUGUGAACUUACACAAUUUUUGCGGAGCCUAUGCUCC	snRNA
SCARNA11_p3	UGUUUAGgtAAAGGCAC	CUUU..CUAA	CUUUuACUAA	ENSMMUG00000028099|ENSMMUT00000037731|U5 spliceosomal RNA [Source:RFAM;Acc:RF00020]	AUACUCUAGUUUCCCUUCAAAUCGUACAAAUCUUUCGCCUUUUACUAAAGAUUUCCGUGGAGAGAAACAGUUAUGAGUCUUUAAAAAAUUUUUUGAGGCCUCGUGUUUCGCGAGGCU	snRNA
SCARNA11_p3	UGUUUAGgtAAAGGCAC	CUUU..CUAA	CUUUuGCUAA	ENSMMUG00000025875|ENSMMUT00000035576|U5 spliceosomal RNA [Source:RFAM;Acc:RF00020]	AUACUCCAGUUACUCUUCAGAUCAUAUAUAUCUUUCACCUUUUGCUAAAAAUUUCCAUGAAGGGGAACCAUUUUGAGUCUUAACCCAAUUGUUUGAGGCCCUGUACCUGCAGGGCU	snRNA
SCARNA11_p3	UGUUUAGgtAAAGGCAC	CUUU..CUAA	CUUUuACUAA	ENSMMUG00000027355|ENSMMUT00000034374|U5 spliceosomal RNA [Source:RFAM;Acc:RF00020]	AUACUCUGGUUUCUCUUCAGAUCGUAUAAAUCUUUCGCCUUUUACUAAAGAUUUCCGUGGAGAGGAACAACUCUGAGUCUUAAACCAAUUUUUUGAGGCCUUGUUUCGGCAAGGCU	snRNA
SCARNA11_p3	UGUUUAGgtAAAGGCAC	CUUU..CUAA	CUUUuACUAA	ENSMMUG00000027698|ENSMMUT00000037362|U5 spliceosomal RNA [Source:RFAM;Acc:RF00020]	AUACUCUAGUUUCUCUACAGAUCGUAUAAAUCUUUCGCCUUUUACUAAAGAUUUUCGUGGAGAGGAACAGUGAUGAGUCUUUAGAAAAUUUUUUGAGGCCUCGUGUUUCGCGAGGCU	snRNA
SCARNA11_p3	UGUUUAGgtAAAGGCAC	CUUU..CUAA	CUUUuACUAA	ENSMMUG00000027412|ENSMMUT00000037102|U5 spliceosomal RNA [Source:RFAM;Acc:RF00020]	UCACUGGUUUCUCUUCAGAUCGAAUAAAUCUUUCGCCUUUUACUAAAGAUUUCCGUGGAGAGAAACAUAUCAGUUUAAAAUUAAUUUUUUGAAGCCUUGCCUUGGCAAGGCA	snRNA
SCARNA11_p5	UAUUUUUCUgtCU	AG..AGAAAA	AGuCAGAAAA	ENSMMUG00000035050|ENSMMUT00000050784|U4 spliceosomal RNA [Source:RFAM;Acc:RF00015]	AGCUUUGUGAAGUGGCAGUAUCAUGGCCAGUGAGGUUUAUCCAAGGCAUGAUUAUUGCUAACUGAGCAGGCCUGCUUCUUAAGUCCCUCAGUAGUCAGAAAAUCCACUGGUCAUACAAAUGU	snRNA
SCARNA4_p3	CUCCACatACUAUUU	UAGU..GUGG	UAGUuUGUGG	ENSMMUG00000027317|ENSMMUT00000037017|U1 spliceosomal RNA [Source:RFAM;Acc:RF00003]	AUACUUACCUGGCAGGGGAGAUACCAUGAUCAUGAAGAUGGUUUUCUCAGAGUGAGGCUCACCUCCUGCACUCCAGGUAUGCUGACCCCUGCGAUUUCUCCAAAUGCAGGAAACUAAACCGCAUAGUUUGUGGUAGUGCGGGACUUCGUCCAUGCUUCCCCUGU	snRNA
SNORA19_p5	UCAUtaUUUCU	GAAA..AUGA	GAAAuGAUGA	ENSMMUG00000025949|ENSMMUT00000035650|U6 spliceosomal RNA [Source:RFAM;Acc:RF00026]	GCUCUCGCUUCGGGAGCACAUGUGUUAACAUUGGAACAAUACAGAGAAGAUUAGCACAGCCCUCAUGAAAUGAUGAAAUACAAAUUCAUGAAACAGUCCAUAGUUUU	snRNA
SNORA2_p3	UGGUCUgtUCAU	AUGA..AGAC	AUGAuGAGAC	ENSMMUG00000026693|ENSMMUT00000036394|U1 spliceosomal RNA [Source:RFAM;Acc:RF00003]	AAACUUAUCUGGCAGGGGAGAUACCAUGAACAUGAAGGUAGUUUUGCCAAGGCAAGUUUCAACCCUUGCACUCCGGAUGAUGAGACAUUACUUAAUGGGUACAAUGCAUGUGACUUGGGUGAUGGAUACUGUAGAAACACCGACUUCAC	snRNA
SNORA20_p5	UUAUUUgtUAUACGC	UAUA..AAAU	UAUAuUAAAU	ENSMMUG00000024534|ENSMMUT00000034235|U6 spliceosomal RNA [Source:RFAM;Acc:RF00026]	GUGCUUGCUUCAGCAGCACAUAUAUUAAAUUUGGAAAGAUACAGAGAAGAUUAGCAUAGCCCCUACACAAGAAUGACAUAAAUUCAUGAAUUGUUCUGUAUCUCU	snRNA
SNORA20_p5	UUAUUUgtUAUACGC	UAUA..AAAU	UAUAuUAAAU	ENSMMUG00000035086|ENSMMUT00000050820|U2 spliceosomal RNA [Source:RFAM;Acc:RF00004]	AUUGCUUCUCGACCUUUUGGCUAAGAUCAAGUGUAGUAGCUGUUCUUAUCAGUUUAAUAUUUGAUAUGUCCUCUAUCCAAGGGCAAUAUAUUAAAUGGAUUUUUGGAUCAGGGAGAUAGAAUAGGAGCUUGCUCCAUCCACUCCACACAUUGAUUGGUAUUGCAGUACCUCCAGGAAUGAUGCACCCCUC	snRNA
SNORA20_p5	UUAUUUgtUAUACGC	UAUA..AAAU	UAUAuUAAAU	ENSMMUG00000034680|ENSMMUT00000050414|U2 spliceosomal RNA [Source:RFAM;Acc:RF00004]	AUCACUUCUCAGCCUUUUGGCUAAGAUCAAAUGUGGUUUCUGUUAUUAUCAGUUUAAUAUCUGAUACGUCCUCUAUCUGAGAACAAUAUAUUAAAUGGAUUUUUGGAGUGGGGAGAUGGAAUAGGAGGUUGCUAUGUCCACUCCACCCAUCGAUCUCGUAUUGCAGUACCUCCAGGAACGGUGUUCCCCUC	snRNA
SNORA20_p5	UUAUUUgtUAUACGC	UAUA..AAAU	UAUAuUAAAU	ENSMMUG00000034566|ENSMMUT00000050300|U2 spliceosomal RNA [Source:RFAM;Acc:RF00004]	AUCGCUUCUCGGCCUUUUGGCUAAGAUCAAGUGUAGUAUCUGUUCUUAUCAGUUUAAUAUCUGAUACGUCCUCUAUCCGAGGACAAUAUAUUAAAUGGAUUUUUGGAGCAGGGAGAUGGAAUAGGAGCUUGCUCCGUCCACUCCACGCAUCGACCUGGUAUUGCAGUACCUCCAGGAACGGUGCACCCCCU	snRNA
SNORA20_p5	UUAUUUgtUAUACGC	UAUA..AAAU	UAUAuUAAAU	ENSMMUG00000034706|ENSMMUT00000050440|U2 spliceosomal RNA [Source:RFAM;Acc:RF00004]	AUCACUUCUCGGCCUUUUGGCUAAUAUCAAGUGUAGUAUCUGUUCUUAUCAGUUUAAUAUCUGGUAUGUCCUCUAUCCGAGGACAAUAUAUUAAAUGGAUUUUUGGAAAUAAGAGAUGGAAUAGGGGCUUGCUCCGUCCACUCCACUCAUUGACCUGGUAUUGCAGUACUUCCAGAAACGGUGCACAAAAA	snRNA
SNORA20_p5	UUAUUUgtUAUACGC	UAUA..AAAU	UAUAuUAAAU	ENSMMUG00000034898|ENSMMUT00000050632|U2 spliceosomal RNA [Source:RFAM;Acc:RF00004]	CUCCAUUCUCAGCCUUUUGGGUAAGAUCAAGUGUAGUAGUAUCUGUUUUUAUCAGUUUAAUAUCUGAUAUGUCCUCUACUUGAGGACACAAUCUAUAUUAAAUAGAUUUUUGGAACUAAGAGAUAGAAUAGGAGCUUGCCCCACCCACUCCACACAUCGACCUAGCAUUGCAGUACCUCCAGGAACAGUAUACCCCUA	snRNA
SNORA20_p5	UUAUUUgtUAUACGC	UAUA..AAAU	UAUAuAAAAU	ENSMMUG00000024793|ENSMMUT00000034494|U6 spliceosomal RNA [Source:RFAM;Acc:RF00026]	CUGCUUUGGCAGCAUAUAUAUAAAAUUCGAAUGAUACAGAGAAGAUUAGCAUAGCCCAUUGCAAGGAUGACACACAAAUUCAUAAAGUAUUCCUUUAAAAA	snRNA
SNORA20_p5	UUAUUUgtUAUACGC	UAUA..AAAU	UAUAuUAAAU	ENSMMUG00000034405|ENSMMUT00000050139|U2 spliceosomal RNA [Source:RFAM;Acc:RF00004]	AUCACCUCUCAGUGUUUUGGCUAAGAUCAAGUGUAGUAUCUGUUCUUAUAAGCUUAAUAUCUGAUAUGUCCUCUAUCUGAGGAUACUAUAUUAAAUGGGUUUUUGGAGCAGGGAGAUGGGAUAGGAGCUUACUCUGUCCACUCCAGGCAUUGACCUGAUAUUUUAGUACCUCCAGAAAUGGUGCACCCCCU	snRNA
SNORA20_p5	UUAUUUgtUAUACGC	UAUA..AAAU	UAUAuUAAAU	ENSMMUG00000034149|ENSMMUT00000049883|U2 spliceosomal RNA [Source:RFAM;Acc:RF00004]	AUCACCUCUCAGCCUUUUGACUUAGAUCAGUUGGAGUAUCUCUUCUUAUCAGUUUAAUAUCUGUUAUAUCCUCUAUGCAAGGACAAUAUAUUAAAUGGAUUUUUGGAGCAGGGAGAUAGAAUAGGCUUUUGCUCCAUUCACUUCACUCAUCGACCUGGUAUUGCAAUACUUCCAGAAAUAGUGUACCCCUA	snRNA
SNORA20_p5	UUAUUUgtUAUACGC	UAUA..AAAU	UAUAuAAAAU	ENSMMUG00000025467|ENSMMUT00000035168|U6 spliceosomal RNA [Source:RFAM;Acc:RF00026]	GUGCUCCCUUCAGCAGUACAUAUAUAAAAUUGGAACGAUACAGAGAAGAUUAGCAUGGCCUCUGUGUAAGGAUGACAUGCAAAUUCGUGAAGCGUUCCAUAAUUUU	snRNA
SNORA20_p5	UUAUUUgtUAUACGC	UAUA..AAAU	UAUAuUAAAU	ENSMMUG00000035403|ENSMMUT00000051137|U2 spliceosomal RNA [Source:RFAM;Acc:RF00004]	AUCGCUUCUCGGCCUUUUGGCUAAGAUCAAGUGUAGUAUCUGUUCUUAUCAGUUUAAUAUCUGAUACGUCUUCUAUCCGAGGACAAUAUAUUAAAUGGAUUUUUGGAAUUAGGAGAUGGAAAAGGAGCUUGCUCCGUCCACUCCACGCAUCGACCUGGUAUUGCAGUACUUCCAGGAACGGUGCACCCCCC	snRNA
SNORA20_p5	UUAUUUgtUAUACGC	UAUA..AAAU	UAUAuUAAAU	ENSMMUG00000034447|ENSMMUT00000050181|U2 spliceosomal RNA [Source:RFAM;Acc:RF00004]	GCUUCUUCUCUGCCUUUUGGCUAAGAUCAAGUGUAGGAUCUGUUCUUAACAGUUUAAUAUCUGAUAUAUUUUCUAUCCGAGUCCAAUAUAUUAAAUGGAUUUGGGGAGCAGGAAGACGCAAUAGGAGCUUUCUUGUUCACUUAACGCAUCCACCUGGUAUUACAGUACCUCCAGGAACAGUGCACCCCCU	snRNA
SNORA20_p5	UUAUUUgtUAUACGC	UAUA..AAAU	UAUAuUAAAU	ENSMMUG00000034854|ENSMMUT00000050588|U2 spliceosomal RNA [Source:RFAM;Acc:RF00004]	AUCGCUUCUCGGCCUUUUGGCUAAGAUCAAGUGUAGUAUCUGUUCUUAUCAGUUUAGUAUCUGAUAUGUCCUCUAUCCGAGGACAAUAUAUUAAAUGGGUUUUUGGAGCAGGAACAUGGACUAGGAGCUUGCUCUGUCCACUCCACGCAUCAACCUGGUAUUGCCGUACCUCUAGGAACAGUGCACCCCUC	snRNA
SNORA20_p5	UUAUUUgtUAUACGC	UAUA..AAAU	UAUAuUAAAU	ENSMMUG00000024320|ENSMMUT00000034021|U2 spliceosomal RNA [Source:RFAM;Acc:RF00004]	AUCGCCUCUCAGCCUUUGGCUAAGAUCAAGUGUAGUAUGUGUUCUUAUCAGUUUAAUAUCUGCUGUCUGAGGACAGUAUAUUAAAUGGAUUUUUGGAGCAGGGAGAUGGAAUAGGACCUUGCUCCUUCCACUCCAUGUGUCCACCUGGUAUUGCAGUACCUCCAGGAAUAGUGCACCUUCU	snRNA
SNORA20_p5	UUAUUUgtUAUACGC	UAUA..AAAU	UAUAuUAAAU	ENSMMUG00000034936|ENSMMUT00000050670|U2 spliceosomal RNA [Source:RFAM;Acc:RF00004]	GUUGCUUCAUGGCCUUUUGGCUAAGUUCAAGUGUAGUAUCUGUCCUUAUCAGUUUAAUAACUGAUACAUCCUCUAUCUGAGGACAAUAUAUUAAAUGGAUUUUUGGAGCAGGGAGAUGGAAUAAGAACCAGUUUCCUCCACUCCAUGCAUCAACCUGGUAUUGCAGUACCUCCAGAAAUGGUGCACCCCUC	snRNA
SNORA20_p5	UUAUUUgtUAUACGC	UAUA..AAAU	UAUAuUAAAU	ENSMMUG00000035420|ENSMMUT00000051154|U2 spliceosomal RNA [Source:RFAM;Acc:RF00004]	AUGGCUUCUCGACCUUUUGGCUAAGAUCCAGUGUAGUAUCUGUUCUUAUCGGUUUAAUAUCUGAUACAUCCUCCAUCCAAGGACAAUAUAUUAAAUAGAUUUUGGAGCAGAGAGAUGGAAUAGAAGCUUGCUCCAUCCACUCCAUGCAUCAACCUGGUAUUGCAGUACCUCCAGGAACAGUGCACCCCCU	snRNA
SNORA20_p5	UUAUUUgtUAUACGC	UAUA..AAAU	UAUAuUAAAU	ENSMMUG00000034524|ENSMMUT00000050258|U2 spliceosomal RNA [Source:RFAM;Acc:RF00004]	AUCGCUUCUCGGCCUUUUGGCUAAGAUCAAGUGUAGUAUCUGUUCUUAUCAGUUUAAUAUCUGAUACGUCCUCUAUCCGAGGACAAUAUAUUAAAUGGAUUUUUGGAGCAGGGAGAUGGAAUAGGAGCUUGCUCCGUCCACUCCACGCAUCGACCUGGUAUUGCAGUACCUCCAGGAACGGUGCACCCCCU	snRNA
SNORA20_p5	UUAUUUgtUAUACGC	UAUA..AAAU	UAUAuUAAAU	ENSMMUG00000034941|ENSMMUT00000050675|U2 spliceosomal RNA [Source:RFAM;Acc:RF00004]	AUCGCUUCUUGGUUUUUUGCCUAAGAUCAAGUACAGCGUCUCUUCUUAUCAGUUUAAUAUCUGAUACGUCCUCUGUCUGAGGACAAUAUAUUAAAUGGAUUUUUGGAGCAGGGAGAUGGAAUAGGAGCUUGCUCUAUCCACUCCAUGCAUAGACCUGGUAUUGCAGUACCUCCAGGAUCCGUGCUCCCUCA	snRNA
SNORA20_p5	UUAUUUgtUAUACGC	UAUA..AAAU	UAUAuUAAAU	ENSMMUG00000034375|ENSMMUT00000050109|U2 spliceosomal RNA [Source:RFAM;Acc:RF00004]	CUCCAUUCUCAGCCUUUUGGGUAAGAUCAAGUGUAGUAGUAUCUGUUUUUAUCAGUUUAAUAUCUGAUAUGUCCUCUACUUGAGGACACAAUCUAUAUUAAAUAGAUUUUUGGAACUAAGAGAUAGAAUAGGAGCUUGCCCCACCCACUCCACACAUCGACCUAGCAUUGCAGUACCUCCAGGAACAGUAUACCCCUA	snRNA
SNORA20_p5	UUAUUUgtUAUACGC	UAUA..AAAU	UAUAuUAAAU	ENSMMUG00000034628|ENSMMUT00000050362|U2 spliceosomal RNA [Source:RFAM;Acc:RF00004]	AUCGCUUCUCGGCCUUUUGGCUAAGAUCAAGUGUAGUAUCUGUUCUUAUCAGUUUAAUAUCUGAUACGUCCUCUAUCCGAGGACAAUAUAUUAAAUGGAUUUUUGGAGCAGGGAGAUGGAAUAGGAGCUUGCUCCGUCCACUCCGCGCAUCGACCUGGUAUUGCAGUACCUCCAGGAACGGUGCACCCCCU	snRNA
SNORA23_p3	UCAUAGUAcgCCUCCAAAU	GAGG..UACU	GAGGuUUACU	ENSMMUG00000027360|ENSMMUT00000037058|U4 spliceosomal RNA [Source:RFAM;Acc:RF00015]	AGCUUUGCACAGUGGCAGUCUCAUAGCCAAUGAGGUUUACUUGAGGCACGAUUACUGCUAAUUAAAAACUUUUCCCAACACCCCAUCAUAAUGACUUGAAGUAUAGUUGGCAGAGGCAAUUUUUGACAGUCUCUCUGGAGA	snRNA
SNORA23_p3	UCAUAGUAcgCCUCCAAAU	GAGG..UACU	GAGGuUUACU	ENSMMUG00000034676|ENSMMUT00000050410|U4 spliceosomal RNA [Source:RFAM;Acc:RF00015]	AGCUUUGCGCAGUGGCAGUAUCAUAGACAAUGAGGUUUACUCGAGGAGUGAUUAUUGCUAACUGAAAAACUGAUGAACAUAGGAAGUGCAUGUCUGUAGCUUAAUAGUACAGUCAGCCAACUUGAGACCUAGGCUCAGGUAU	snRNA
SNORA24_p5	UAUCUUUgcUUCCUAGC	GGAA..AAAG	GGAAuGAAAG	ENSMMUG00000035210|ENSMMUT00000050944|U4 spliceosomal RNA [Source:RFAM;Acc:RF00015]	AGCUUUGCACAGUGGUAGUAUCAUAUCCAAUGAGGUUUAUCUGUGGCAUGAUUAUUGCUAAUUGAUGCUUCCCUCUUCAGGAAUUGAAACAACUUCUUCAGGAAUGAAAGCUUGGGGUGGCAGGGAACUUCUCAAUACCCUGGUGGGAUGAUUUGUAACAGUUGGCAUUGGCAAUUUUUGACAGUCUCUAUAGAGA	snRNA
SNORA25_p3	AUGCcgUUUU	AAAA..GCAU	AAAAuAGCAU	ENSMMUG00000035066|ENSMMUT00000050800|U6 spliceosomal RNA [Source:RFAM;Acc:RF00026]	AUGCUCACUUUGGCAGCACGUAUACUAAAAUUGGAAUGAUACAGAGAAAAAUAGCAUUGCCCCUUUGCAAGGAUGACAUGCAAAUUCAUGAAGCAUUAUAUAUAUAA	snRNA
SNORA28_p5	AACACUCtaAUUUGA	AAAU..GAGU	AAAUuGGAGU	ENSMMUG00000028530|ENSMMUT00000038121|U6 spliceosomal RNA [Source:RFAM;Acc:RF00026]	GUGCUCACUUUGGCAGCAGCACAUAUACUAAAAUUGGAGUGAUACAGAGAAGAUUAGCACGGCCCAGCGCAAGGAUGACAUGCAAAUUUGUGAAGGGUUCCACAUUUUU	snRNA
SNORA28_p5	AACACUCtaAUUUGA	AAAU..GAGU	AAAUuCGAGU	ENSMMUG00000025726|ENSMMUT00000035427|U6 spliceosomal RNA [Source:RFAM;Acc:RF00026]	GUGUUCGCUUUGGCAGCACAUAUAAUAAAAUUCGAGUAAUACAGGAUUAGCAUGGUCCCUGCACAAGGAUGACAUGCAAAUUCACGAAAUAUUCUGUCUUUUU	snRNA
SNORA28_p5	AACACUCtaAUUUGA	AAAU..GAGU	AAAUuGGAGU	ENSMMUG00000033017|ENSMMUT00000048751|U6 spliceosomal RNA [Source:RFAM;Acc:RF00026]	GUGCUUGCCCCAGCAGCACAUAUACCAAAAUUGGAGUGAUACAGAGAAGACGAGCAUGACCCCUGUACAAGAAUGACCCACAUAUUCGUGAAGCCUUCCAUACUUAA	snRNA
SNORA28_p5	AACACUCtaAUUUGA	AAAU..GAGU	AAAUuGGAGU	ENSMMUG00000028264|ENSMMUT00000037880|U6 spliceosomal RNA [Source:RFAM;Acc:RF00026]	GUGCUCACUUUGGCAGCAGCACAUAUACUAAAAUUGGAGUGAUACAGAGAAGAUUAGCACGGCCCAGCGCAAGGAUGACAUGCAAAUUUGUGAAGGGUUCCACAUUUUU	snRNA
SNORA28_p5	AACACUCtaAUUUGA	AAAU..GAGU	AAAUuGGAGU	ENSMMUG00000028499|ENSMMUT00000038092|U6 spliceosomal RNA [Source:RFAM;Acc:RF00026]	GUGCUUGCUCUGGCAGCACAUACACUAAAAUUGGAGUGAUACAGAGAGAGCAUGGCCUCUGCGCAAGGAUAACACACAAAUUCAUGAAGCAUUCCAUAUUUUU	snRNA
SNORA28_p5	AACACUCtaAUUUGA	AAAU..GAGU	AAAUuGGAGU	ENSMMUG00000026031|ENSMMUT00000035732|U6 spliceosomal RNA [Source:RFAM;Acc:RF00026]	GUGCUCGCUUCUGCAGCACAUGUACUAAAAUUGGAGUGAUACAGAGAAGAUUAGUAUAGACCUGCACAAGAUGACAGGCAAAUUCGUGAAGUAUUCCAUAUUUUA	snRNA
SNORA28_p5	AACACUCtaAUUUGA	AAAU..GAGU	AAAUuGGAGU	ENSMMUG00000023971|ENSMMUT00000033672|U6 spliceosomal RNA [Source:RFAM;Acc:RF00026]	CUGCUCGCUUCAGCAGCACAUAAACUAAAAUUGGAGUCACACAGAGAUUAGCAUGGUCCCUGUGCAAGGAGGACACACAAAUUCGUGAACUGUUCUAAAAUUUU	snRNA
SNORA36b_p3	AUGAUUtaUUUGC	CAAA..AAUC	CAAAuAAAUC	ENSMMUG00000026268|ENSMMUT00000035969|U5 spliceosomal RNA [Source:RFAM;Acc:RF00020]	AUGCUCUGGUUUCUCUUCAGAACAAAUAAAUCUUUGGCCUUUUACUAAAGAUUUCCAUGGAGAGGAACAAUUAUUAAUUAAUAACCAAAUUUUUGAGGUCCUGCUUAGGCAAGGC	snRNA
SNORA36b_p3	AUGAUUtaUUUGC	CAAA..AAUC	CAAAuAAAUC	ENSMMUG00000034314|ENSMMUT00000050048|U5 spliceosomal RNA [Source:RFAM;Acc:RF00020]	AUGCUCUGCUUUCUUGUCAGAACAAAUAAAUCUUUCACUUUUUACUAAAGAUUCCCAUGGAGAGGGACAGUUGUGAGUUCGUAACCAAACUUUUUAAGGCCUUACUUAGGCAGGGCU	snRNA
SNORA36b_p3	AUGAUUtaUUUGC	CAAA..AAUC	CAAAuAAAUC	ENSMMUG00000026478|ENSMMUT00000036179|U5 spliceosomal RNA [Source:RFAM;Acc:RF00020]	UCAUUAUGGUUUCUCUUCAGAACAAAUAAAUCUUUUGCCUUUUAUUAAAGAUUUCCAUGAAGAGGAACAGAUGUGAGUUAGUAAGCAAAUUUUUUGAAGUCCUGCUUUGAGCAGGGCC	snRNA
SNORA4_p3	AGAGAGcgACUGUACUAC	CAGU..CUCU	CAGUuGCUCU	ENSMMUG00000034248|ENSMMUT00000049982|U11 spliceosomal RNA [Source:RFAM;Acc:RF00548]	AAAGGGGGCUUCUGUCAUGAGUGGCACACGUUGGGCAACUCAGUUGCUCUUCACGAGGAAUCAACAUCAGGAGGUUUUGGAAGAACGAUUUUUUGGUAGUUGGGUAGCUUGUGAAAAAAAAUGUUUUCAGGCAAAUCCUC	snRNA
SNORA4_p3	AGAGAGcgACUGUACUAC	CAGU..CUCU	CAGUuACUCU	ENSMMUG00000025875|ENSMMUT00000035576|U5 spliceosomal RNA [Source:RFAM;Acc:RF00020]	AUACUCCAGUUACUCUUCAGAUCAUAUAUAUCUUUCACCUUUUGCUAAAAAUUUCCAUGAAGGGGAACCAUUUUGAGUCUUAACCCAAUUGUUUGAGGCCCUGUACCUGCAGGGCU	snRNA
SNORA4_p5	CUAAGAAgtGAUACAU	UAUC..UUCU	UAUCuUUUCU	ENSMMUG00000035423|ENSMMUT00000051157|U2 spliceosomal RNA [Source:RFAM;Acc:RF00004]	UUUUUUUUUAGACCAGUGGAUCAGAAUAGAAAAUAUAGUAUCUUUUCUCAGCAGUUUAGCAUGUUCUAUUCAAGGACAACCUAUUAAAUGAAUUUUUGGAACAGGGAGAUGGAGUAGGAGCUUGCUGUGUCCACUCCAUGCAUUGACUUGGUAUUGCAAGACCUCCAGGAAUGGUACAUCCUCC	snRNA
SNORA4_p5	CUAAGAAgtGAUACAU	UAUC..UUCU	UAUCuGUUCU	ENSMMUG00000034219|ENSMMUT00000049953|U2 spliceosomal RNA [Source:RFAM;Acc:RF00004]	UUCACUUCUCAGCCUUUUGGCUAAGAUCAAGUACAGUAUCUGUUCUUAUCAGUUUAAUAUUUAAUUUCUAUCAUUAGGAAGAAUGUAAUUUAAAUUAAAUUUUUCUCCUAGGGAAGGAGGAGCAAUAAUAAAAAAAAGUUGAGAAACACAGCUGUAAAUAUGUAGAAUUCU	snRNA
SNORA4_p5	CUAAGAAgtGAUACAU	UAUC..UUCU	UAUCuGUUCU	ENSMMUG00000034570|ENSMMUT00000050304|U2 spliceosomal RNA [Source:RFAM;Acc:RF00004]	AUCACUUCUCAGCCUUUCGAUUAAGAUCAAGUAUAGUAUCUGUUCUUAUCAGUUAAAUAUCUUAUAUGUUCCUGUUCUCAGGACAAUAUUAAAUGGAUUGUUUGAAAUAGCAAAUGGAACAUAAGUUUGUUUUGUCUACUCCAUACAUUAACCUGGCACUGCAGUACUGCUAGGAAGAGACAGAAG	snRNA
SNORA4_p5	CUAAGAAgtGAUACAU	UAUC..UUCU	UAUCuGUUCU	ENSMMUG00000034384|ENSMMUT00000050118|U2 spliceosomal RNA [Source:RFAM;Acc:RF00004]	AUCACUUCUCAGCCUUUUGGCUAAGAUCAAGUGUGGUAUCUGUUCUUAUCAUUUUAAUAUCUGAUACGUCCUCUAUCCGAGGACAGCAUAUUAAAUGGAUUUUUGGAGCAGGGAGAUGGAAUAGGAGCUUGCGCUGUUCACUCUACACAUUAACCUGGUAUUGCAGUACCUCCAGGAAUGCUGCACCCCUU	snRNA
SNORA4_p5	CUAAGAAgtGAUACAU	UAUC..UUCU	UAUCuGUUCU	ENSMMUG00000034238|ENSMMUT00000049972|U2 spliceosomal RNA [Source:RFAM;Acc:RF00004]	AUGGCUUCUUGGCCUUUUGGCUAAGAUCAAGUGUAGUAUCUGUUCUUAUCCAUUUAAAAGACAAUGUACCAUAAUACCUGAGGAAGGACAUAUAUUUUAUAACAUAAAUACAUGUUCUCAAAUAAAAAUUAAGCCUUCUAACAAGUGAUUUUACUUUUAGGCAUGUA	snRNA
SNORA4_p5	CUAAGAAgtGAUACAU	UAUC..UUCU	UAUCuGUUCU	ENSMMUG00000035136|ENSMMUT00000050870|U2 spliceosomal RNA [Source:RFAM;Acc:RF00004]	AUUGCUUCUCAGCCUUUUGGCUAAGAUCAAGUGUAGUAUCUGUUCUUAUCAGUUUAAAACUUAUUUCAGAAAAGACAUAGUUUUUCUUGAAAUUUAUUCUCUUUGCUGUCUUUGAUGUUAAUUUCAGUACAAUUUGACAAAUUCU	snRNA
SNORA4_p5	CUAAGAAgtGAUACAU	UAUC..UUCU	UAUCuGUUCU	ENSMMUG00000034566|ENSMMUT00000050300|U2 spliceosomal RNA [Source:RFAM;Acc:RF00004]	AUCGCUUCUCGGCCUUUUGGCUAAGAUCAAGUGUAGUAUCUGUUCUUAUCAGUUUAAUAUCUGAUACGUCCUCUAUCCGAGGACAAUAUAUUAAAUGGAUUUUUGGAGCAGGGAGAUGGAAUAGGAGCUUGCUCCGUCCACUCCACGCAUCGACCUGGUAUUGCAGUACCUCCAGGAACGGUGCACCCCCU	snRNA
SNORA4_p5	CUAAGAAgtGAUACAU	UAUC..UUCU	UAUCuGUUCU	ENSMMUG00000034464|ENSMMUT00000050198|U2 spliceosomal RNA [Source:RFAM;Acc:RF00004]	AUCACUUCUUGGCCUUUUGGCUAAGAUCAAGUGUAGUAUCUGUUCUUAUCAGAAGUGUUUAAGAGUAUCUCUUUCUCUACAGUUUUUCCAAAGUUGAAUUUCAUCAAACUUUUUGAUGCUUAUGAACCUGAUAUGUAAAUUUUUAAAACUCAGCAUAAGUUCUAAUUACACUGUUC	snRNA
SNORA4_p5	CUAAGAAgtGAUACAU	UAUC..UUCU	UAUCuGUUCU	ENSMMUG00000034389|ENSMMUT00000050123|U2 spliceosomal RNA [Source:RFAM;Acc:RF00004]	AUCGCUUCUUGGCCGUUUGGCUAAGACCAAGUGUAGUAUCUGUUCUUAUCAGAGUGAGACCUUGUCUGAAAACCAAUAAAUAAAUAAAGUCAAAUAUAUGGCUGCAAAGACUUCAAAACUAAAAGCCAUUGCUGCACACUCUAAUUAUAAAAAUUUUCAUCUAAUACUCAAGGGCUUGGAAAAGAUCCU	snRNA
SNORA4_p5	CUAAGAAgtGAUACAU	UAUC..UUCU	UAUCuGUUCU	ENSMMUG00000035123|ENSMMUT00000050857|U2 spliceosomal RNA [Source:RFAM;Acc:RF00004]	AUCACUUCUUGGCCUUUUGGCUAAGAUCAAGUGUAGUAUCUGUUCUGAUCAGUUUAAUAUCUGGAAGGAAAAGAAAGAAAUAAUUAAAUCUGGAAGGAAGGAAUAAGAAUCAAGAAAGAGUCCAGGAGCGGUGGCUCACGCCUG	snRNA
SNORA4_p5	CUAAGAAgtGAUACAU	UAUC..UUCU	UAUCuGUUCU	ENSMMUG00000034457|ENSMMUT00000050191|U2 spliceosomal RNA [Source:RFAM;Acc:RF00004]	ACUACUUCUCGGCCUUUUGGCUAAGAUCAAGUGUAGUAUCUGUUCUUAUCAGUUUAUUUUACAUUUAUUUAUUUAUUUAUUUUUUGAGAGGGAGUUUCCCUCUUGUCACCCAGGCUGGAGUGCAAUGGCGUGAUCUCGGCUCACUGCAAC	snRNA
SNORA4_p5	CUAAGAAgtGAUACAU	UAUC..UUCU	UAUCuGUUCU	ENSMMUG00000034414|ENSMMUT00000050148|U2 spliceosomal RNA [Source:RFAM;Acc:RF00004]	CUCCCGUGAAACCCUUUUGGCUAAGAUCAAGUGUAGUAUCUGUUCUUAUCAGUUUAAUAUGACACAUUCUCUAUCCAAGGAAAAUAUGUUAAAUGGGUUUUUGAAGCAAGGAGAUGGAAUAGGAGUUUGCUCCAGCUACUCUACACAUCAACCUGUAUUUCAAUACCUCCAGAAACCCAGGAACGGUGCAUCUCUC	snRNA
SNORA4_p5	CUAAGAAgtGAUACAU	UAUC..UUCU	UAUCuGUUCU	ENSMMUG00000034706|ENSMMUT00000050440|U2 spliceosomal RNA [Source:RFAM;Acc:RF00004]	AUCACUUCUCGGCCUUUUGGCUAAUAUCAAGUGUAGUAUCUGUUCUUAUCAGUUUAAUAUCUGGUAUGUCCUCUAUCCGAGGACAAUAUAUUAAAUGGAUUUUUGGAAAUAAGAGAUGGAAUAGGGGCUUGCUCCGUCCACUCCACUCAUUGACCUGGUAUUGCAGUACUUCCAGAAACGGUGCACAAAAA	snRNA
SNORA4_p5	CUAAGAAgtGAUACAU	UAUC..UUCU	UAUCuGUUCU	ENSMMUG00000035021|ENSMMUT00000050755|U2 spliceosomal RNA [Source:RFAM;Acc:RF00004]	AUCACUUCUCGGCCUUUUGGCUAAGAUCAAGUGUAGUAUCUGUUCUCAUAAGUAAAUGUGGCCUAUGUUGCAAAUUCCAAACGUUAUUUCUAAAAUUUUGCUGUAUCAAAUAAACUGUAUCUCAAAGUUGACAGGCAUGUCAACCCAUACCCAUUUUGUUUUAUUUUCU	snRNA
SNORA4_p5	CUAAGAAgtGAUACAU	UAUC..UUCU	UAUCuGUUCU	ENSMMUG00000035242|ENSMMUT00000050976|U2 spliceosomal RNA [Source:RFAM;Acc:RF00004]	GUUGCUUCUCAACUUUUUGGUCAAGAUCAAGUAUAAUAUCUGUUCUUAUCAAUUUAAUAUCUGAUCCAUCCUCUAUCUGAAGACAAGAGAUUAAAUGGAUUUUUGGAGCAGGGAGAUGCAAUAGGAGCUUGCUCCAACCCCACACAUGGACAUGGUAUUGCAGUACCUCCUGGAACGCUGCGCCCUCC	snRNA
SNORA4_p5	CUAAGAAgtGAUACAU	UAUC..UUCU	UAUCuGUUCU	ENSMMUG00000034518|ENSMMUT00000050252|U2 spliceosomal RNA [Source:RFAM;Acc:RF00004]	CUAAAUAUCUAUGCCUUUUGGCUAAGAUCAAGUGUAAUAUCUGUUCUUAUAAGUUAAAAAUACUAAAAAAGUAUUUUUCUUCAUCUUUAAAUAAGAGCAUAACCUUAUCUGCCUUCAAAAAUGGCUAUUUUCAUAUAAUGUUAAUUUAAAAAUAAUAAAAGAAAAAGGCAU	snRNA
SNORA4_p5	CUAAGAAgtGAUACAU	UAUC..UUCU	UAUCuGUUCU	ENSMMUG00000034442|ENSMMUT00000050176|U2 spliceosomal RNA [Source:RFAM;Acc:RF00004]	ACUGCUCCUUGGCCUUUUGGCUAAGAUCAAGUGCAGUAUCUGUUCUUAUCAGUUUACUAUCUGAUACGUCCUCUAUCCGAGAACAACAUAUUUAUGGAUUUUUGGAGUAGGGAGAUGGAAUAGGAGCUUGCUGCAUCCACUCCACGCAUCGACCUGGUAUUGCAGUACUUCCAGGAACGGUGCACUCCUC	snRNA
SNORA4_p5	CUAAGAAgtGAUACAU	UAUC..UUCU	UAUCuGUUCU	ENSMMUG00000034405|ENSMMUT00000050139|U2 spliceosomal RNA [Source:RFAM;Acc:RF00004]	AUCACCUCUCAGUGUUUUGGCUAAGAUCAAGUGUAGUAUCUGUUCUUAUAAGCUUAAUAUCUGAUAUGUCCUCUAUCUGAGGAUACUAUAUUAAAUGGGUUUUUGGAGCAGGGAGAUGGGAUAGGAGCUUACUCUGUCCACUCCAGGCAUUGACCUGAUAUUUUAGUACCUCCAGAAAUGGUGCACCCCCU	snRNA
SNORA4_p5	CUAAGAAgtGAUACAU	UAUC..UUCU	UAUCuAUUCU	ENSMMUG00000035407|ENSMMUT00000051141|U2 spliceosomal RNA [Source:RFAM;Acc:RF00004]	AUCGCUUCUCGGCCUUCUGGCUAAGAUCAAGUGUAGUAUCUAUUCUUAUCAGUUUAAACUUCUAAGAUAAAUUAGAAAUCACAUAACUACACAUCUCUUUCCCAAAUACCUUUAAAAACUGAGUCAAGUAACAAUUUAAAGCAUUUAUACUUACAUUCAGUAAAGAAAAUACUUA	snRNA
SNORA4_p5	CUAAGAAgtGAUACAU	UAUC..UUCU	UAUCuCUUCU	ENSMMUG00000034903|ENSMMUT00000050637|U2 spliceosomal RNA [Source:RFAM;Acc:RF00004]	AUUGCAUCUCAGCCUUUUGGCUAAGAUCAAGUGUAGUAUCUCUUCUUAUCAGUUUAAAACACAAUGUUUAUUUUCUCCACUGGUAUUAUACAUUCAUACAACCUAUCUUGCAAUAGUCAUUUUAAAAUGAUAAAAUAAUAUGCAUUUAUGGUAAAAGAAUAAAAUUCCAUUUUAAAAGCUUUGGUAA	snRNA
SNORA4_p5	CUAAGAAgtGAUACAU	UAUC..UUCU	UAUCuCUUCU	ENSMMUG00000034149|ENSMMUT00000049883|U2 spliceosomal RNA [Source:RFAM;Acc:RF00004]	AUCACCUCUCAGCCUUUUGACUUAGAUCAGUUGGAGUAUCUCUUCUUAUCAGUUUAAUAUCUGUUAUAUCCUCUAUGCAAGGACAAUAUAUUAAAUGGAUUUUUGGAGCAGGGAGAUAGAAUAGGCUUUUGCUCCAUUCACUUCACUCAUCGACCUGGUAUUGCAAUACUUCCAGAAAUAGUGUACCCCUA	snRNA
SNORA4_p5	CUAAGAAgtGAUACAU	UAUC..UUCU	UAUCuGUUCU	ENSMMUG00000034195|ENSMMUT00000049929|U2 spliceosomal RNA [Source:RFAM;Acc:RF00004]	AUUGCUUCUCAGCCUUUUGGCUAAGAUCAAGUGUAGUAUCUGUUCUUAUCAGUUUAAAGACUCUGUAUGUGUGUGUGUAUGUGUGUGUUUUUAAGACAGGGUCUCACUCUGUCACCAGGCUGGAGUGCAGUGACAAAAUCUCAGCUCACUUCAGCCUUGACUUC	snRNA
SNORA4_p5	CUAAGAAgtGAUACAU	UAUC..UUCU	UAUCuGUUCU	ENSMMUG00000035403|ENSMMUT00000051137|U2 spliceosomal RNA [Source:RFAM;Acc:RF00004]	AUCGCUUCUCGGCCUUUUGGCUAAGAUCAAGUGUAGUAUCUGUUCUUAUCAGUUUAAUAUCUGAUACGUCUUCUAUCCGAGGACAAUAUAUUAAAUGGAUUUUUGGAAUUAGGAGAUGGAAAAGGAGCUUGCUCCGUCCACUCCACGCAUCGACCUGGUAUUGCAGUACUUCCAGGAACGGUGCACCCCCC	snRNA
SNORA4_p5	CUAAGAAgtGAUACAU	UAUC..UUCU	UAUCuAUUCU	ENSMMUG00000034355|ENSMMUT00000050089|U2 spliceosomal RNA [Source:RFAM;Acc:RF00004]	AUUGUUUCUGACCCUUUUGGCUAAGAUCAAGUGUAGUAUCUAUUCUAUCCAGUUUAAUACUUGAUAUGUCCUCUAUUUGAGGAUGCAAUAUUAAAUGAAUUUUUGGAACUCAGAGAUGGAAUAGGAGCUUGUUCAAUCCACUUCACAUAUUGACCUGGCCUAUCAAUAGUCUCAGAAAUGGUACCUCCAAG	snRNA
SNORA4_p5	CUAAGAAgtGAUACAU	UAUC..UUCU	UAUCuGUUCU	ENSMMUG00000034972|ENSMMUT00000050706|U2 spliceosomal RNA [Source:RFAM;Acc:RF00004]	UUCGCUUCUUCGCCUUUUGGCUAAGAUCAAAUGUAGUAUCUGUUCUUAUCAGUUUAAAUUAAGACAACUAAACACAAAGCCUAAAUGAUUCUUAGAGUUUGGAUAGUUUUUGCCAGUAUCAUUCCUUUAUAUAAAUGUGAAAAAUAGUCAUUAGCAUUUUUUGGAACUUAAA	snRNA
SNORA4_p5	CUAAGAAgtGAUACAU	UAUC..UUCU	UAUCuGUUCU	ENSMMUG00000034771|ENSMMUT00000050505|U2 spliceosomal RNA [Source:RFAM;Acc:RF00004]	AUCGCUUCUCAGCCUUUUGGCUAAGAUCAAGUGUAGUAUCUGUUCUGAUCAGUUUAAAAAAUGUCUUCCUGCUCCUUUGUAGUCAAUCUCAGUCACCCACCGCCAGCCCCAGGCAAUCCUCGAUCUGCCCUCAGUCACUGUAGAUAGUUUUACCUUUUAUUGAACGUCA	snRNA
SNORA4_p5	CUAAGAAgtGAUACAU	UAUC..UUCU	UAUCuGUUCU	ENSMMUG00000034854|ENSMMUT00000050588|U2 spliceosomal RNA [Source:RFAM;Acc:RF00004]	AUCGCUUCUCGGCCUUUUGGCUAAGAUCAAGUGUAGUAUCUGUUCUUAUCAGUUUAGUAUCUGAUAUGUCCUCUAUCCGAGGACAAUAUAUUAAAUGGGUUUUUGGAGCAGGAACAUGGACUAGGAGCUUGCUCUGUCCACUCCACGCAUCAACCUGGUAUUGCCGUACCUCUAGGAACAGUGCACCCCUC	snRNA
SNORA4_p5	CUAAGAAgtGAUACAU	UAUC..UUCU	UAUCuGUUCU	ENSMMUG00000035318|ENSMMUT00000051052|U2 spliceosomal RNA [Source:RFAM;Acc:RF00004]	AUCACUUCUUGGCCUUUUGGCUAAGAUCAAGUGUAGUAUCUGUUCUUGCCAGUUUAAAAUGUCUGUUCAUUCCUUUGCCAAUUUCUAUACUGGGAUUGCUCUUUUCCUUGUUGAUCAGCAGAAAUUCUUGGCACAUCUGUAUUCUAGAUGUACAGUUCUAGAUAUUUUCAGU	snRNA
SNORA4_p5	CUAAGAAgtGAUACAU	UAUC..UUCU	UAUCuGUUCU	ENSMMUG00000035420|ENSMMUT00000051154|U2 spliceosomal RNA [Source:RFAM;Acc:RF00004]	AUGGCUUCUCGACCUUUUGGCUAAGAUCCAGUGUAGUAUCUGUUCUUAUCGGUUUAAUAUCUGAUACAUCCUCCAUCCAAGGACAAUAUAUUAAAUAGAUUUUGGAGCAGAGAGAUGGAAUAGAAGCUUGCUCCAUCCACUCCAUGCAUCAACCUGGUAUUGCAGUACCUCCAGGAACAGUGCACCCCCU	snRNA
SNORA4_p5	CUAAGAAgtGAUACAU	UAUC..UUCU	UAUCuGUUCU	ENSMMUG00000034524|ENSMMUT00000050258|U2 spliceosomal RNA [Source:RFAM;Acc:RF00004]	AUCGCUUCUCGGCCUUUUGGCUAAGAUCAAGUGUAGUAUCUGUUCUUAUCAGUUUAAUAUCUGAUACGUCCUCUAUCCGAGGACAAUAUAUUAAAUGGAUUUUUGGAGCAGGGAGAUGGAAUAGGAGCUUGCUCCGUCCACUCCACGCAUCGACCUGGUAUUGCAGUACCUCCAGGAACGGUGCACCCCCU	snRNA
SNORA4_p5	CUAAGAAgtGAUACAU	UAUC..UUCU	UAUCuGUUCU	ENSMMUG00000034526|ENSMMUT00000050260|U2 spliceosomal RNA [Source:RFAM;Acc:RF00004]	AUCGCUUCUUGACCUUUUGGCUAAGAUCAAGUGUAGUAUCUGUUCUUAUCAGUGUUUGAUUGCUAAAGUGAAACUGCAGACUGUGAGGAAAAUCAGGACCCCCAGAGUAUUUAAAAUGGAAUGGCAUUUUUCAUUUCCAUAUGAGAAAAUAUAAGGAUUUAUUUAAAAAUUAUUUGUAAAACUCCU	snRNA
SNORA4_p5	CUAAGAAgtGAUACAU	UAUC..UUCU	UAUCuGUUCU	ENSMMUG00000034977|ENSMMUT00000050711|U2 spliceosomal RNA [Source:RFAM;Acc:RF00004]	AUCACUUCUCAGACUUUUGCCUAAGAUCAAGUGUAGUAUCUGUUCUUAGCAGUUUUAUAUCUAUCUACCUACCUACCUACCUAUCAUCAGAUAUAAAAGCAGAGAAGGUAAUGGUUUAUUUGGUGCCAUUAUAGGAACAACAGAUGUCUUGGACUGCGCCUUUGAUUAGGCCUA	snRNA
SNORA4_p5	CUAAGAAgtGAUACAU	UAUC..UUCU	UAUCuGUUCU	ENSMMUG00000035416|ENSMMUT00000051150|U2 spliceosomal RNA [Source:RFAM;Acc:RF00004]	AUCACUUCUCAACCUUUUGGCUAAGAUCAAGUGUAGUAUCUGUUCUUAUCAGAAUAUACAUUUUUCUUAUCCAUGCAUGAAAUAUUCUCCAAAAUAAUCUAUAUACUUAGUCAUAAUUUCUUAAUACAAGCCUCAAUAAAUUCAAAAAAUAAAAAUUUUGUGGAAUAUCUUAG	snRNA
SNORA4_p5	CUAAGAAgtGAUACAU	UAUC..UUCU	UAUCuGUUCU	ENSMMUG00000027526|ENSMMUT00000037201|U2 spliceosomal RNA [Source:RFAM;Acc:RF00004]	AUACCUUCUCGGCCUUUUGGCUAUGAUCAAGUGUAGUAUCUGUUCUUAUAAGUGUGACAACUUAUAUGUUAGCUACUGCUAACUUGAACUGUCACAACAAUUUUUCACUGGGGAGUCGGUGGCUUUGGUCUCUGACCAUGCUCCGACUCGACUGUCGCCUCAGCCCUGCACGACUUGCUGAGUGUGGCGGACCCGAG	snRNA
SNORA4_p5	CUAAGAAgtGAUACAU	UAUC..UUCU	UAUCuGUUCU	ENSMMUG00000034369|ENSMMUT00000050103|U2 spliceosomal RNA [Source:RFAM;Acc:RF00004]	AUCACUUGUCCGCCUUUUGGCUAAGAUCAAGUGUAGUAUCUGUUCUUAUCAGAAGUUACUUUCUGGUUUUGUCCCACAAGUUAUGAUUGUUUAACCUAAUAAUUACAUUACUCAGAUAUAGGGCAAGUCUUCAUGUAUACGCCGCUCAAAGUAUACUUUAGGGCAGGGUUUCUCAA	snRNA
SNORA4_p5	CUAAGAAgtGAUACAU	UAUC..UUCU	UAUCuGUUCU	ENSMMUG00000035152|ENSMMUT00000050886|U2 spliceosomal RNA [Source:RFAM;Acc:RF00004]	AUCACUUCUCGGCCUUUUUGCUAAGAUCAAGUGUACUAUCUGUUCUUAUCAGUUUAAUCACUGUGGGAAGUUUUACACCUAUUCUAGAGAUGUGUCUAUCAGUCAAAAUAUUUUGGGAAUGCACCUCUUUCACAAUUUUCUAAAUAAUU	snRNA
SNORA4_p5	CUAAGAAgtGAUACAU	UAUC..UUCU	UAUCuGUUCU	ENSMMUG00000028470|ENSMMUT00000034262|U2 spliceosomal RNA [Source:RFAM;Acc:RF00004]	AUACCUUCUCGGCCUUUUGGCUAUGAUCAAGUGUAGUAUCUGUUCUUAUAAGUGUGACAACUUAUAUGUUAGCUACUGCUAACUUGAACUGUCACAACAAUUUUUUACUGGGGAGUCGGUGGCUUUGGUCUCUGACCAUGCUCCGACUCGACUGUCGCCUCAGCCCUGCACGAAUUGCUGAGUGUGGCGGACCCGAG	snRNA
SNORA4_p5	CUAAGAAgtGAUACAU	UAUC..UUCU	UAUCuGUUCU	ENSMMUG00000034628|ENSMMUT00000050362|U2 spliceosomal RNA [Source:RFAM;Acc:RF00004]	AUCGCUUCUCGGCCUUUUGGCUAAGAUCAAGUGUAGUAUCUGUUCUUAUCAGUUUAAUAUCUGAUACGUCCUCUAUCCGAGGACAAUAUAUUAAAUGGAUUUUUGGAGCAGGGAGAUGGAAUAGGAGCUUGCUCCGUCCACUCCGCGCAUCGACCUGGUAUUGCAGUACCUCCAGGAACGGUGCACCCCCU	snRNA
SNORA40_p5	GUAUgcUUAUAA	AUAA..AUAC	AUAAuGAUAC	ENSMMUG00000026313|ENSMMUT00000036014|U6 spliceosomal RNA [Source:RFAM;Acc:RF00026]	GUGCUUGCUUCAGCAGCCCAUAUAGUAAAAUUAUAAUGAUACAGAGAAGAUUAGCAUGGCCUCUGUGGAAGGAUCACAUGUGAAUUCUUGAAGUGUUCUAUAUAUAU	snRNA
SNORA40_p5	GUAUgcUUAUAA	AUAA..AUAC	AUAAuGAUAC	ENSMMUG00000025668|ENSMMUT00000035369|U6 spliceosomal RNA [Source:RFAM;Acc:RF00026]	AUGCUCACUUCAGUGGUACCUAUACUUAAAUUAUAAUGAUACAGAGAAGAUUAGCAUGGCCCCUGCACAAGGAUGGCAUAUGAAUUUGUGUAGUUCAUAUAUUUAAG	snRNA
SNORA43_p3	UUCUACAcgAAUGGUUU	CAUU..UGUA	CAUUuGUGUA	ENSMMUG00000024062|ENSMMUT00000033763|U6 spliceosomal RNA [Source:RFAM;Acc:RF00026]	GUGCUCAUUUGUGUAGCACAUAUACUAAAAUUGGAAAGAUAUAGAAAAAAUUAACACAGCCCCUGCACAAGAAUGACAGGCAAAUUCAGGAAGCAUUUCAUAUUUUU	snRNA
SNORA43_p5	ACCUGUCgcUGUGACC	CACA..GACA	CACAuGGACA	ENSMMUG00000035242|ENSMMUT00000050976|U2 spliceosomal RNA [Source:RFAM;Acc:RF00004]	GUUGCUUCUCAACUUUUUGGUCAAGAUCAAGUAUAAUAUCUGUUCUUAUCAAUUUAAUAUCUGAUCCAUCCUCUAUCUGAAGACAAGAGAUUAAAUGGAUUUUUGGAGCAGGGAGAUGCAAUAGGAGCUUGCUCCAACCCCACACAUGGACAUGGUAUUGCAGUACCUCCUGGAACGCUGCGCCCUCC	snRNA
SNORA43_p5	ACCUGUCgcUGUGACC	CACA..GACA	CACAuUGACA	ENSMMUG00000024391|ENSMMUT00000034092|U4 spliceosomal RNA [Source:RFAM;Acc:RF00015]	AGCUUUGCACAUUGACAGUAUAGCCAAGUGAGGUUUAUCUCAGGAGUGGUUAUUGUUAAUUGAAAACUUUUUCCUAAUACCCUGUUGUCAUGACUUUCAGUAUAGUCGGCAUUGGCAAUUUUUGACAGUCUUUUUGGAGA	snRNA
SNORA58_p3	UAACUCUAGcgAUAAAUU	UUAU..CUAG	UUAUuACUAG	ENSMMUG00000035160|ENSMMUT00000050894|U4 spliceosomal RNA [Source:RFAM;Acc:RF00015]	AGCUUUGCACAGUGACAGUGUCAUAGCCAAUGAGGUUUAUUACUAGUUGAAAAAUUUCCCCAAUACCCUGCCGUGAUGACUUGAAAUAUAGGCAGCAUUGGCAAUUUUUGACAGUCUCUAGGGA	snRNA
SNORA58_p3	UAACUCUAGcgAUAAAUU	UUAU..CUAG	UUAUuGCUAG	ENSMMUG00000027945|ENSMMUT00000035698|U4 spliceosomal RNA [Source:RFAM;Acc:RF00015]	AGCUUUGCACAGGGGGAGUAUGGUAGCCAGUGAGGUUUAUCCCGGGUGCGAUUAUUGCUAGUUGAUAACGUUUCCCAAUACCCCACCAUGACAACUUGAAACAUAAUCGGUAUUGGCAAUUUUUGACAGUCUCUAGUGA	snRNA
SNORA70_p3	UAGUGtgGGUUGCU	AACC..CACU	AACCuGCACU	ENSMMUG00000035116|ENSMMUT00000050850|U2 spliceosomal RNA [Source:RFAM;Acc:RF00004]	AUCGCUUCUCGGUCUUUUGGCUAAGAUCAAGUGUAGCAUCUCUUCUUACCAGUUUAAUAUCUGGUGAUGAAAUAAUCUGUACAACAAACCCUCAAGAUAGAAGUUUACUUAUGUAACCUGCACUUGUACCCCUGAACUUAAAAGUUACAAAGAAAA	snRNA
SNORA70_p5	AUUAGCCGatGUGCAA	GCAC..CGGC	GCACuUCGGC	ENSMMUG00000027989|ENSMMUT00000037634|U6 spliceosomal RNA [Source:RFAM;Acc:RF00026]	GUGCGCACUUCGGCAGCACAUAUACUAAAAUUGGAACGACACAGAGAAGAUUAGCAUGGCCCCUGCACAAGGAUGACACGCAAAUUCAUGAAGCAUUCCAUAUUAAA	snRNA
SNORA70_p5	AUUAGCCGatGUGCAA	GCAC..CGGC	GCACuUCGGC	ENSMMUG00000028051|ENSMMUT00000037688|U1 spliceosomal RNA [Source:RFAM;Acc:RF00003]	UCCCUUACCUGGCGGAGGACAGACAGUGGUUAGGAAGGGGGUUGUCCCUGGACGAGGCUAGUCCACCGCACUUCGGCUGCGCUGACCCCUGCGAUUUCCCCACACGCGGGGCCCUCGUCUGCGGUGCUGUUCGCGCUACCCUGCGGCUGGGUGCGCGC	snRNA
SNORA72_p3	GUGUCCcgUUUUAUAA	AAAA..GGAC	AAAAuUGGAC	ENSMMUG00000034544|ENSMMUT00000050278|U6 spliceosomal RNA [Source:RFAM;Acc:RF00026]	GUGCUCACUUUGGCAGCACAUAUACUAAAAUUGGACCCAUACAGAGAUUAGCAUAGCCCCGCUGCGCAAGGUGGAUGUGCAAAUUUGUGAAGCAUUUCAUAUUUUA	snRNA
SNORA72_p3	GUGUCCcgUUUUAUAA	AAAA..GGAC	AAAAuUGGAC	ENSMMUG00000027682|ENSMMUT00000036226|U6 spliceosomal RNA [Source:RFAM;Acc:RF00026]	GUGCCCACAUAAGCAGCACAUACACUAAAAUUGGACCAAUACAGAGAAGAUGAGUAUAGUCACUACGCAAGGAUGACACCCAAAUUUGUGAGGCAUCCCAUGUUAAG	snRNA
SNORA72_p3	GUGUCCcgUUUUAUAA	AAAA..GGAC	AAAAuGGAC	ENSMMUG00000035166|ENSMMUT00000050900|U2 spliceosomal RNA [Source:RFAM;Acc:RF00004]	AUCACUUCUCGGCCUUUUGGCGAAGAUCAAGUGUAGUAUCUGUUGUUAUUAGCAUAAUAUUGUAUAUGCAACCAAUAGUCAAUACAAGGUUGGUUGUAUCUGAUAUGAACCAACAUUGAGUUAAAAAUGGACUUUGAGUAUUUUUAAAAAGCUAAUUAACUAGAUUUGCUUACUUAAC	snRNA
SNORA72_p3	GUGUCCcgUUUUAUAA	AAAA..GGAC	AAAAuGGGAC	ENSMMUG00000023990|ENSMMUT00000033691|U6 spliceosomal RNA [Source:RFAM;Acc:RF00026]	GUGCUUGCUCCAGCAGCAUAUAUACUAAAAUGGGACUUAUACAGAGAAGAUUAACAUGGCCCAUGCACAAUGAUGACACACAAAUUUGUGAAGAGUUCCAAGUUUUU	snRNA
SNORA72_p3	GUGUCCcgUUUUAUAA	AAAA..GGAC	AAAAuCGGAC	ENSMMUG00000032719|ENSMMUT00000048453|U6 spliceosomal RNA [Source:RFAM;Acc:RF00026]	GUGUUCGCUUUGGCAGCAUGUGUAUUAAAAUCGGACUAAUACAGAGAAGACUAGGAUGGCUCCAGUGCAAGGAUGACACACAAAUUUGUGAAGUGUUUAAUUUAAAA	snRNA
SNORA72_p3	GUGUCCcgUUUUAUAA	AAAA..GGAC	AAAAuUGGAC	ENSMMUG00000033053|ENSMMUT00000048787|U6 spliceosomal RNA [Source:RFAM;Acc:RF00026]	GUGCUCGCUUCCACAGCACAUAUACUAAAAUUGGACUGAUACAGUGAAGAUUUAGCAUGGUCCCUGACCAAGGAUAACAUGCAAAGUCAUGAAGCAUUCUAUUAAAAA	snRNA
SNORA72_p3	GUGUCCcgUUUUAUAA	AAAA..GGAC	AAAAuUGGAC	ENSMMUG00000034348|ENSMMUT00000050082|U6 spliceosomal RNA [Source:RFAM;Acc:RF00026]	UUGCUUCAGCAGCACAUACAUUAAAAUUGGACUGAGACAGGAAGGUUAGCAUGGCCCCUGCGCAAGGAUGACAUGCAAACUCCUGAAGUGUUCUACAUGUUA	snRNA
SNORA74a_p5	UUGUCAgtGUUACA	UAAC..UGAC	UAACuUUGAC	ENSMMUG00000035313|ENSMMUT00000051047|U2 spliceosomal RNA [Source:RFAM;Acc:RF00004]	AUCCCUUCUAGGUCUUUUGGUUAAGACCAAGUGUAGGAUCUGUUUUUAUCAGUUUAAUAUCUGGUAUGUCCUUUAUCCCAGGACAAUAUAUGAAGUGGAUUUUUGGAGCAGGGAGAUGGUUGAAAAUAAUACACCAUGCUUAACUUUGACCAUUUGCUCCUGCUAAUCAGAUGUUCUGCAUAAAACUG	snRNA
SNORA74b_p3	UGUCAgtGUUACA	UAAC..UGAC	UAACuUUGAC	ENSMMUG00000035313|ENSMMUT00000051047|U2 spliceosomal RNA [Source:RFAM;Acc:RF00004]	AUCCCUUCUAGGUCUUUUGGUUAAGACCAAGUGUAGGAUCUGUUUUUAUCAGUUUAAUAUCUGGUAUGUCCUUUAUCCCAGGACAAUAUAUGAAGUGGAUUUUUGGAGCAGGGAGAUGGUUGAAAAUAAUACACCAUGCUUAACUUUGACCAUUUGCUCCUGCUAAUCAGAUGUUCUGCAUAAAACUG	snRNA
SNORA8_p3	CAUCGUUgcUGGUAUUU	ACCA..AACG	ACCAuGAACG	ENSMMUG00000024001|ENSMMUT00000033702|U1 spliceosomal RNA [Source:RFAM;Acc:RF00003]	AUAUUUAUCUGGUGAAUGAGAUUCCGUGACCAUGAACGUGGUUUACCCAGUGCAAGGCUUGUCCAUUGCACGUUGGGUGUGCUGACCCCUGUGAUUUCCCCACAUGUGGAAAACCUGACUGUGGAAUUUGUGCUGGUUGGGAACUGUGUAACUGCUUUUCCCUG	snRNA
SNORA81_p5	AUAAGCatACAC	GUGU..GCUU	GUGUuUGCUU	ENSMMUG00000027518|ENSMMUT00000037194|U6 spliceosomal RNA [Source:RFAM;Acc:RF00026]	GUGUUUGCUUCAGCAGCACAUACACCAAGAUUGAAACAAUACAGAGAAGAUUAGCACAGGCCCUGCACAAAGAUAACAUGCAAAUCUGUGAAAUGGUCUAUACUAUU	snRNA
SNORA81_p5	AUAAGCatACAC	GUGU..GCUU	GUGUuUGCUU	ENSMMUG00000025109|ENSMMUT00000034810|U6 spliceosomal RNA [Source:RFAM;Acc:RF00026]	GUGUUUGCUUUGGCAGCACAGGUACUAAAAUUGGAACCAGAGAAGAUUAGCAUGGCCUGUGUGCAAGGCUGACAUACAACUUUAUGAAACAUUUCAUAUUUAU	snRNA
SNORA81_p5	AUAAGCatACAC	GUGU..GCUU	GUGUuCGCUU	ENSMMUG00000025726|ENSMMUT00000035427|U6 spliceosomal RNA [Source:RFAM;Acc:RF00026]	GUGUUCGCUUUGGCAGCACAUAUAAUAAAAUUCGAGUAAUACAGGAUUAGCAUGGUCCCUGCACAAGGAUGACAUGCAAAUUCACGAAAUAUUCUGUCUUUUU	snRNA
SNORA81_p5	AUAAGCatACAC	GUGU..GCUU	GUGUuUGCUU	ENSMMUG00000034732|ENSMMUT00000050466|U6 spliceosomal RNA [Source:RFAM;Acc:RF00026]	GUGUUUGCUUCUAUAGCUCAUAUAUUAAAAUUGGAGCAAUACAGAAAUUAGCAUGGCCCCUGCAUAAGGAUGAUACGGAAAUUCAUGAAACAGUUCAUAUAAAA	snRNA
SNORA81_p5	AUAAGCatACAC	GUGU..GCUU	GUGUuCGCUU	ENSMMUG00000032719|ENSMMUT00000048453|U6 spliceosomal RNA [Source:RFAM;Acc:RF00026]	GUGUUCGCUUUGGCAGCAUGUGUAUUAAAAUCGGACUAAUACAGAGAAGACUAGGAUGGCUCCAGUGCAAGGAUGACACACAAAUUUGUGAAGUGUUUAAUUUAAAA	snRNA
SNORA81_p5	AUAAGCatACAC	GUGU..GCUU	GUGUuAGCUU	ENSMMUG00000028090|ENSMMUT00000037724|U6 spliceosomal RNA [Source:RFAM;Acc:RF00026]	GUGUUAGCUUCAGCAGCACACAUACUAAAAUUGGAACGAUACCGAGAUCAGAUGCUCCCUGCACAAGGAUGACAUGCAAAUUCAUGAACCAUUCCAUGUAUUU	snRNA
SNORA81_p5	AUAAGCatACAC	GUGU..GCUU	GUGUuCGCUU	ENSMMUG00000035058|ENSMMUT00000050792|U6 spliceosomal RNA [Source:RFAM;Acc:RF00026]	GUGUUCGCUUCAGCAGCACAUAUGCUAAAAUUAGAACAAUACAGAGAAGAUUAGCACAGCCCCUGUGCAAAAAAUGAAGCAUUUCAUUCUUUUUUUUUUUUUUUUUUU	snRNA
SNORA81_p5	AUAAGCatACAC	GUGU..GCUU	GUGUuCGCUU	ENSMMUG00000025222|ENSMMUT00000034923|U6 spliceosomal RNA [Source:RFAM;Acc:RF00026]	GUGUUCGCUUUGACAGCACAUAUACUAAAAUUGGAACGGUACAGAGAAGAUGAACAUGGUCCCUGCGCGAAGAUGACACGCAAAUUCAUGAAGCGUUCCAUCAAUCA	snRNA
SNORA81_p5	AUAAGCatACAC	GUGU..GCUU	GUGUuGGCUU	ENSMMUG00000024894|ENSMMUT00000034595|U6 spliceosomal RNA [Source:RFAM;Acc:RF00026]	GUGUUGGCUUUGGCUACAUAUAUAUACUAAAAUUGGAACUAUUCAGAGAAGAUUAGCAUGGUCCCUAUGCAAGGAUGACACGCACGUUUAUGAGUGAUCCUGUUUCUAU	snRNA

## Sheet: tRNA
Additional file 4 Target site prediction of H/ACA box snoRNAs from rhesus monkey
ID of snoRNA and guide sequence	Guide sequence	Complementarity of guide sequence	Predicted modification position	Target ID	Target sequence	Target biotype
SNORA63_p5	AUUCAgtCCC	GGG..UGAAU	GGGuUUGAAU	Macaca_mulatta_chr6.trna17-LeuAAG (177767589-177767508) Leu (AAG) 82 bp Sc: 63.16	GGUAGUGUGGCCGAGCGGUCUAAGGCGCUGGAUUAAGGCUCCAGUCUCUUCGGAGGCGUGGGUUUGAAUCCCACCGCUGCCA	tRNA
SNORA63_p5	AUUCAgtCCC	GGG..UGAAU	GGGuUUGAAU	Macaca_mulatta_chr4.trna17-TyrGTA (26628674-26628762) Tyr (GTA) 89 bp Sc: 71.82	CCUUCGAUAGCUCAGCUGGUAGAGCAGAGGACUGUAGGGGUUUGAAUAUAGUCAUCCUUAGGUCGCUGGUUCGAGUCCGGCUCGGAGGA	tRNA
SNORA63_p5	AUUCAgtCCC	GGG..UGAAU	GGGuUCGAAU	Macaca_mulatta_chr20.trna16-LeuCAG (55659173-55659255) Leu (CAG) 83 bp Sc: 75.90	GUCAGGAUGGCCGAGCGGUCUAAGGCGCUGCGUUCAGGUCGCAGUCUCCCCUGGAGGCGUGGGUUCGAAUCCCACUUCUGACA	tRNA
SNORA63_p5	AUUCAgtCCC	GGG..UGAAU	GGGuUCGAAU	Macaca_mulatta_chr4.trna99-ArgTCG (28284014-28283942) Arg (TCG) 73 bp Sc: 69.08	GACCACGUGGCCUAAUGGAUAAGGCGUCUGACUUCGGAUCAGAAGAUUGAGGGUUCGAAUCCCUUCGUGGUUG	tRNA
SNORA63_p5	AUUCAgtCCC	GGG..UGAAU	GGGuUCGAAU	Macaca_mulatta_chr4.trna58-ThrAGT (28457187-28457260) Thr (AGT) 74 bp Sc: 81.87	GGCUCCGUGGCUUAGUUGGUUAAAGCGCCUGUCUAGUAAACAGGAGAUCCUGGGUUCGAAUCCCAGUGGGGCCU	tRNA
SNORA63_p5	AUUCAgtCCC	GGG..UGAAU	GGGuUCGAAU	Macaca_mulatta_chr4.trna102-ThrTGT (28213859-28213786) Thr (TGT) 74 bp Sc: 84.08	GGCUCUAUGGCUUAGUUGGUUAAAGCGCCUGUCUUGUAAACAGGAGAUCCUGGGUUCGAAUCCCAGUAGGGCCU	tRNA
SNORA63_p5	AUUCAgtCCC	GGG..UGAAU	GGGuUCGAAU	Macaca_mulatta_chr4.trna3-ArgTCG (26283822-26283894) Arg (TCG) 73 bp Sc: 69.55	GACCACGUGGCCUAAUGGAUAAGGCGUCUGACUUCGGAUCAGAAGAUUGAGGGUUCGAAUCCCUUCGUGGUUA	tRNA
SNORA63_p5	AUUCAgtCCC	GGG..UGAAU	GGGuUCGAAU	Macaca_mulatta_chr1.trna33-LeuCAA (207817895-207817789) Leu (CAA) 107 bp Sc: 65.96	GUCAGGAUGGCCGAGUGGUCUAAGGCGCCAGACUCAAGGUAAACACCUUUGCCUGCGGGCGUUCUGGUCUCCGGAUGGAGGCGUGGGUUCGAAUCCCACUUCUGACA	tRNA
SNORA63_p5	AUUCAgtCCC	GGG..UGAAU	GGGuUCGAAU	Macaca_mulatta_chr16.trna3-ArgTCT (7884087-7884175) Arg (TCT) 89 bp Sc: 71.40	GGCUCUGUGGCGCAAUGGAUAGCGCAUUGGACUUCUAGUGACGAAUUAGAGCAAUUCAAAGGUUGUGGGUUCGAAUCCCACCAGAGUCG	tRNA
SNORA63_p5	AUUCAgtCCC	GGG..UGAAU	GGGuUCGAAU	Macaca_mulatta_chr4.trna64-LeuCAA (28672826-28672930) Leu (CAA) 105 bp Sc: 69.10	GUCAGGAUGGCCGAGUGGUCUAAGGCGCCAGACUCAAGCUUGGCUUCCCCGUGUUGAGGAUUCUGGUCUCCAAUGGAGGCGUGGGUUCGAAUCCCACUUCUGACA	tRNA
SNORA63_p5	AUUCAgtCCC	GGG..UGAAU	GGGuUCGAAU	Macaca_mulatta_chr7.trna7-LeuTAG (83348306-83348387) Leu (TAG) 82 bp Sc: 68.82	GGUAGUGUGGCCGAGCGGUCUAAGGCGCUGGAUUUAGGCUCCAGUCUCUUCGGGGGCGUGGGUUCGAAUCCCACCACUGCCA	tRNA
SNORA63_p5	AUUCAgtCCC	GGG..UGAAU	GGGuUCGAAU	Macaca_mulatta_chr7.trna35-SerGCT (18958849-18958768) Ser (GCT) 82 bp Sc: 85.34	GACGAGGUGGCCGAGUGGUUAAGGCGAUGGACUGCUAAUCCAUUGUGCUCUGCACGCGUGGGUUCGAAUCCCAUCCUCGUCG	tRNA
SNORA63_p5	AUUCAgtCCC	GGG..UGAAU	GGGuUCGAAU	Macaca_mulatta_chr16.trna37-LeuTAG (7883570-7883489) Leu (TAG) 82 bp Sc: 72.19	GGUAGCGUGGCCGAGCGGUCUAAGGCGCUGGAUUUAGGCUCCAGUCUCUUCGGAGGCGUGGGUUCGAAUCCCACCGCUGCCA	tRNA
SNORA63_p5	AUUCAgtCCC	GGG..UGAAU	GGGuUCGAAU	Macaca_mulatta_chr4.trna7-LeuCAG (26554816-26554898) Leu (CAG) 83 bp Sc: 77.22	GUCAGGAUGGCCGAGCGGUCUAAGGCGCUGCGUUCAGGUCGCAGUCUCCCCUGGAGGCGUGGGUUCGAAUCCCACUCCUGACA	tRNA
SNORA63_p5	AUUCAgtCCC	GGG..UGAAU	GGGuUGGAU	Macaca_mulatta_chr4.trna44-ThrCGT (27388146-27388218) Thr (CGT) 73 bp Sc: 46.45	GGCCCUGUAGCUCAGGGGUUGGAUCGCUGGUCUCGUAAGCCACGAGUCGUGAGUUUAAAUCUCACCAGGGCCU	tRNA
SNORA63_p5	AUUCAgtCCC	GGG..UGAAU	GGGuUCGAAU	Macaca_mulatta_chr20.trna14-LeuAAG (20714096-20714177) Leu (AAG) 82 bp Sc: 69.84	GGUAGCGUGGCCGAGCGGUCUAAGGCGCUGGAUUAAGGCUCCAGUCUCUUCGGGGGCGUGGGUUCGAAUCCCACCGCUGCCA	tRNA
SNORA63_p5	AUUCAgtCCC	GGG..UGAAU	GGGuUCGAAU	Macaca_mulatta_chr4.trna51-SerGCT (27917335-27917416) Ser (GCT) 82 bp Sc: 85.34	GACGAGGUGGCCGAGUGGUUAAGGCGAUGGACUGCUAAUCCAUUGUGCUCUGCACGCGUGGGUUCGAAUCCCAUCCUCGUCG	tRNA
SNORA63_p5	AUUCAgtCCC	GGG..UGAAU	GGGuUCGAAU	Macaca_mulatta_chr16.trna6-SerGCT (7948526-7948607) Ser (GCT) 82 bp Sc: 85.34	GACGAGGUGGCCGAGUGGUUAAGGCGAUGGACUGCUAAUCCAUUGUGCUCUGCACGCGUGGGUUCGAAUCCCAUCCUCGUCG	tRNA
SNORA63_p5	AUUCAgtCCC	GGG..UGAAU	GGGuUCGAAU	Macaca_mulatta_chr4.trna22-SerGCT (26869893-26869974) Ser (GCT) 82 bp Sc: 88.12	GACGAGGUGGCCGAGUGGUUAAGGCGAUGGACUGCUAAUCCAUUGUGCUCUGCACGCGUGGGUUCGAAUCCCACCCUCGUCG	tRNA
SNORA63_p5	AUUCAgtCCC	GGG..UGAAU	GGGuUCGAAU	Macaca_mulatta_chr4.trna4-ArgTCG (26305419-26305491) Arg (TCG) 73 bp Sc: 72.33	GACCACGUGGCCUAAUGGAUAAGGCGUCUGACUUCGGAUCAGAAGAUUGAGGGUUCGAAUCCCUCCGUGGUUA	tRNA
SNORA63_p5	AUUCAgtCCC	GGG..UGAAU	GGGuUCGAAU	Macaca_mulatta_chr19.trna4-ThrAGT (39696061-39696134) Thr (AGT) 74 bp Sc: 84.06	GGCGCCGUGGCUUAGUUGGUUAAAGCGCCUGUCUAGUAAACAGGAGAUCCUGGGUUCGAAUCCCAGCGGUGCCU	tRNA
SNORA63_p5	AUUCAgtCCC	GGG..UGAAU	GGGuUCGAAU	Macaca_mulatta_chr20.trna26-LeuTAG (20606831-20606750) Leu (TAG) 82 bp Sc: 68.14	GGUAGCGUGGCCGAGUGGUCUAAGGCGCUGGAUUUAGGCUCCAGUCAUUUCGAUGGCGUGGGUUCGAAUCCCACCGCUGCCA	tRNA
SNORA63_p5	AUUCAgtCCC	GGG..UGAAU	GGGuUCGAAU	Macaca_mulatta_chr7.trna6-LeuAAG (83331814-83331895) Leu (AAG) 82 bp Sc: 69.84	GGUAGCGUGGCCGAGCGGUCUAAGGCGCUGGAUUAAGGCUCCAGUCUCUUCGGGGGCGUGGGUUCGAAUCCCACCGCUGCCA	tRNA
SNORA63_p5	AUUCAgtCCC	GGG..UGAAU	GGGuUCGAAU	Macaca_mulatta_chr4.trna33-SerGCT (27057009-27057090) Ser (GCT) 82 bp Sc: 86.80	GACGAGGUGGCCGAGUGGUUAAGGCGAUGGACUGCUAAUCCAUUGUGCUCUGCACGCGUGGGUUCGAAUCCCACCUUCGUCG	tRNA
SNORA63_p5	AUUCAgtCCC	GGG..UGAAU	GGGuUCGAAU	Macaca_mulatta_chr1.trna22-LeuCAG (140040022-140040104) Leu (CAG) 83 bp Sc: 77.22	GUCAGGAUGGCCGAGCGGUCUAAGGCGCUGCGUUCAGGUCGCAGUCUCCCCUGGAGGCGUGGGUUCGAAUCCCACUCCUGACA	tRNA
SNORA63_p5	AUUCAgtCCC	GGG..UGAAU	GGGuUCGAAU	Macaca_mulatta_chr4.trna78-LeuAAG (28675794-28675713) Leu (AAG) 82 bp Sc: 69.84	GGUAGCGUGGCCGAGCGGUCUAAGGCGCUGGAUUAAGGCUCCAGUCUCUUCGGGGGCGUGGGUUCGAAUCCCACCGCUGCCA	tRNA
SNORA63_p5	AUUCAgtCCC	GGG..UGAAU	GGGuUCGAAU	Macaca_mulatta_chr14.trna20-SerGCT (8103504-8103423) Ser (GCT) 82 bp Sc: 85.83	GACGAGGUGGCCGAGUGGUUAAGGCGAUGGACUGCUAAUCCAUUGUGCUUUGCACGCGUGGGUUCGAAUCCCAUCCUCGUCG	tRNA
SNORA63_p5	AUUCAgtCCC	GGG..UGAAU	GGGuUCGAAU	Macaca_mulatta_chr6.trna6-LeuAAG (177872180-177872261) Leu (AAG) 82 bp Sc: 72.29	GGUAGCGUGGCCGAGCGGUCUAAGGCGCUGGAUUAAGGCUCCAGUCUCUUCGGGGUCGUGGGUUCGAAUCCCACCGCUGCCA	tRNA
SNORA63_p5	AUUCAgtCCC	GGG..UGAAU	GGGuUCGAAU	Macaca_mulatta_chr1.trna42-LeuCAG (140101083-140101001) Leu (CAG) 83 bp Sc: 75.90	GUCAGGAUGGCCGAGCGGUCUAAGGCGCUGCGUUCAGGUCGCAGUCUCCCCUGGAGGCGUGGGUUCGAAUCCCACUUCUGACA	tRNA
SNORA63_p5	AUUCAgtCCC	GGG..UGAAU	GGGuUCGAAU	Macaca_mulatta_chr16.trna7-ThrAGT (7948827-7948900) Thr (AGT) 74 bp Sc: 84.06	GGCGCCGUGGCUUAGUUGGUUAAAGCGCCUGUCUAGUAAACAGGAGAUCCUGGGUUCGAAUCCCAGCGGUGCCU	tRNA
SNORA63_p5	AUUCAgtCCC	GGG..UGAAU	GGGuUCGAAU	Macaca_mulatta_chr4.trna80-LeuCAA (28625129-28625025) Leu (CAA) 105 bp Sc: 67.20	GUCAGGAUGGCCGAGUGGUCUAAGGCGCCAGACUCAAGCUACGCUUCCCCGCGCUGGGGAUUCUGGUCUCCAAUGGAGGCGUGGGUUCGAAUCCCACUUCUGACA	tRNA
SNORA63_p5	AUUCAgtCCC	GGG..UGAAU	GGGuUCAAU	Macaca_mulatta_chr11.trna6-AspGTC (99687429-99687500) Asp (GTC) 72 bp Sc: 74.76	UCCUCGUUAGUAUAGUGGUUAGUAUCCCCGCCUGUCACGCGGGAGACCGGGGUUCAAUUCCCCGACGGGGAG	tRNA
SNORA63_p5	AUUCAgtCCC	GGG..UGAAU	GGGuUCGAAU	Macaca_mulatta_chr6.trna15-LeuAAG (177854680-177854599) Leu (AAG) 82 bp Sc: 71.96	GGUAGCGUGGCCGAGCGGUCUAAGGCGCUGGAUUAAGGCUCCAGUCUCUUCGGAGGCGUGGGUUCGAAUCCCACCGCUGCCA	tRNA
SNORA63_p5	AUUCAgtCCC	GGG..UGAAU	GGGuUCGAAU	Macaca_mulatta_chr4.trna131-ThrAGT (26566892-26566819) Thr (AGT) 74 bp Sc: 83.05	GGCUCCGUGGCUUAGCUGGUUAAAGCGCCUGUCUAGUAAACAGGAGAUCCUGGGUUCGAAUCCCAGCGGGGCCU	tRNA
SNORA63_p5	AUUCAgtCCC	GGG..UGAAU	GGGuUCGAAU	Macaca_mulatta_chr4.trna25-ThrAGT (26928192-26928265) Thr (AGT) 74 bp Sc: 80.30	GGCCCUGUGGCUUAGCUGGUCAAAGCGCCUGUCUAGUAAACAGGAGAUCCUGGGUUCGAAUCCCAGCGGGGCCU	tRNA
SNORA63_p5	AUUCAgtCCC	GGG..UGAAU	GGGuUCGAAU	Macaca_mulatta_chr16.trna35-ThrAGT (7899577-7899504) Thr (AGT) 74 bp Sc: 79.72	GGCGCUGUGGCUUAGCUGGUUAAAGCGCCUGUCUAGUAAACAGGAGAUCCUGGGUUCGAAUCCCAGCGGUGCCU	tRNA
SNORA63_p5	AUUCAgtCCC	GGG..UGAAU	GGGuUCGAAU	Macaca_mulatta_chr20.trna24-LeuCAG (55659691-55659609) Leu (CAG) 83 bp Sc: 75.90	GUCAGGAUGGCCGAGCGGUCUAAGGCGCUGCGUUCAGGUCGCAGUCUCCCCUGGAGGCGUGGGUUCGAAUCCCACUUCUGACA	tRNA
SNORA63_p5	AUUCAgtCCC	GGG..UGAAU	GGGuUCGAAU	Macaca_mulatta_chr4.trna101-LeuAAG (28217983-28217902) Leu (AAG) 82 bp Sc: 69.84	GGUAGCGUGGCCGAGCGGUCUAAGGCGCUGGAUUAAGGCUCCAGUCUCUUCGGGGGCGUGGGUUCGAAUCCCACCGCUGCCA	tRNA
SNORA63_p5	AUUCAgtCCC	GGG..UGAAU	GGGuUCGAAU	Macaca_mulatta_chr4.trna98-SerGCT (28338262-28338181) Ser (GCT) 82 bp Sc: 85.34	GACGAGGUGGCCGAGUGGUUAAGGCGAUGGACUGCUAAUCCAUUGUGCUCUGCACGCGUGGGUUCGAAUCCCAUCCUCGUCG	tRNA
SNORA63_p5	AUUCAgtCCC	GGG..UGAAU	GGGuUCGAAU	Macaca_mulatta_chr4.trna139-SerGCT (26289523-26289442) Ser (GCT) 82 bp Sc: 82.07	GACGAGGUGGCCGAGUGGUUAAGGCGAUGGACUGCUAAUCCAUUGUGCUUUGCAUGCGUGGGUUCGAAUCCCAUCCUCGUCG	tRNA
SNORA63_p5	AUUCAgtCCC	GGG..UGAAU	GGGuUUCAAU	Macaca_mulatta_chr19.trna3-AlaGGC (11957913-11957986) Ala (GGC) 74 bp Sc: 46.34	GGCUCUGUGGCUUCGUGGAUUAAAGUACUUGUCUGGCAAACAGGAGAUGCUGGGUUUCAAUCCCAGCAGGGCCU	tRNA
SNORA64_p3	UAAUGCACgtCCUA	UAGG..GUGC	UAGGuAGCGC	Macaca_mulatta_chr8.trna9-MetCAT (125738471-125738399) Met (CAT) 73 bp Sc: 79.85	GCCUCGUUAGCGCAGUAGGUAGCGCGUCAGUCUCAUAAUCUGAAGGUCGUGAGUUCGAUCCUCACACGGGGCA	tRNA
SNORA64_p3	UAAUGCACgtCCUA	UAGG..GUGC	UAGGuAGAGC	Macaca_mulatta_chr14.trna19-LysTTT (14316690-14316618) Lys (TTT) 73 bp Sc: 79.89	GCCCGGAUAGCUCAGUAGGUAGAGCAUCAGACUUUUAAUCUGAGGGUCCAGGGUUCAAGUCCCUGUUCGGGCG	tRNA
SNORA72_p5	AUUCUCGcgGCUAAAC	UAGC..CGAG	UAGCuCAGAG	Macaca_mulatta_chr3.trna14-CysGCA (186925708-186925779) Cys (GCA) 72 bp Sc: 73.11	GGGGGUAUAGCUCAGAGGUAGAGCAUUUGACUGCAGAUCAAGAGGUCCCUGGUUCAAAUCCAGGUGCCCCCU	tRNA
SCARNA11_p5	UAUUUUUCUgtCU	AG..AGAAAA	AGuUAGAGAA	Macaca_mulatta_chr14.trna17-ArgTCT (14320729-14320644) Arg (TCT) 86 bp Sc: 71.13	GGCUCUGUGGCGCAAUGGAUAGCGCAUUGGACUUCUAGAUAGUUAGAGAAAUUCAAAGGUUGUGGGUUCGAGUCCCACCAGAGUCG	tRNA
SNORA14_p3	GUCCAAatAU	AU..UUGGAC	AUuUGUGGAC	Macaca_mulatta_chr7.trna22-TyrGTA (83397432-83397339) Tyr (GTA) 94 bp Sc: 71.96	CCUUCGAUAGCUCAGCUGGUAGAGCGGAGGACUGUAGACUGUAGAAAAAUUUGUGGACAUCCUUAGGUCGUUGGUUCGAUUCCGGCUCGAAGGA	tRNA
SNORA41_p3	AACAcgGCAUA	AUGC..UGUU	AUGCuGGGUU	Macaca_mulatta_chr19.trna3-AlaGGC (11957913-11957986) Ala (GGC) 74 bp Sc: 46.34	GGCUCUGUGGCUUCGUGGAUUAAAGUACUUGUCUGGCAAACAGGAGAUGCUGGGUUUCAAUCCCAGCAGGGCCU	tRNA

## Sheet: snoRNA
Additional file 4 Target site prediction of H/ACA box snoRNAs from rhesus monkey
ID of snoRNA and guide sequence	Guide sequence	Complementarity of guide sequence	Predicted modification position	Target ID	Target sequence	Target biotype
SCARNA4_p3	CUCCACatACUAUUU	UAGU..GUGG	UAGUuGGUGG	ENSMMUG00000032945|ENSMMUT00000048679|Small nucleolar RNA SNORA48 [Source:RFAM;Acc:RF00554]	GGGUUCUGAUGCGGGAAGAGUAGCUUCUAGUUGGUGGUGCCCACCUCACAUCAGCCAGAGACAAAGCAACCCCUUGUUUAUCCCUGCUUGACUUUUGGCCUGUGUCUAUGCCUGGUCCAUGCCUUGAUGGAAGGA	snoRNA
SNORA11_p5	CUCAgtACAA	UUGU..UGAG	UUGUuCUGAG	ENSMMUG00000025554|ENSMMUT00000035255|Small nucleolar RNA SNORD103/SNORD85 [Source:RFAM;Acc:RF00188]	ACUGGCAAGGAUGAUAUACACUUGCCCUCACUUAGACUAUAGUUCACUGAUGAGAGCAUUGUUCUGAGCCAGU	snoRNA
SNORA18_p3	UUACUUUAcgAAGG	CCUU..UAAA	CCUUuUUAAA	ENSMMUG00000033071|ENSMMUT00000048805|Small nucleolar RNA SNORA27 [Source:RFAM;Acc:RF00443]	UACCCUCUUUUUACUCUGCCAACUGGAUGUAUAUAAUUACUGGUCAUUCCAGUGGGGCAAAGGAAAUAUCCUUUUUAAAACUCAGGUAAACUUGAUGUUUGUCAUAGUCAUGUAUCCUGUCAGAGAAAACAAAC	snoRNA
SNORA19_p5	UCAUtaUUUCU	GAAA..AUGA	GAAAuCAUGA	ENSMMUG00000023963|ENSMMUT00000033664|Small nucleolar RNA U3 [Source:RFAM;Acc:RF00012]	AAGACUAUACUCUGAGGGAGCAUUUCUAUAGUUUGUUACUAGAGAAGUUUUUUCGAACGUGUAGAGCGCCAGAAAUCAUGAGGAAAAAGCGCAGUAUUCUCUCCUGAACAUGAAGCCAGUUUUCAGUGUUGCUUUGAUGUAACUGCCUUCUGCCCUUGACGAUCAUUCUUCUCUCCUCUCUGGAGAGUAAAAGGGUGAGGACGCAGUCUGAGUAG	snoRNA
SNORA19_p5	UCAUtaUUUCU	GAAA..AUGA	GAAAuGAUGA	ENSMMUG00000032814|ENSMMUT00000048548|Small nucleolar RNA SNORD17 [Source:RFAM;Acc:RF00567]	GUGAAAUGAUGAUUCAGUUUAUCCAUUCGCUGAGUGCGCUGCACUGACCUCCUUCCAAGCCUCAGUUCCUGUUCUAGGAACUUGAGGCUAUGUAGCCUGCAAAUGCCCUGCAGUCUGCAGUGUUCUACUGUGAACUGCUUGUGUGUUGGCAGGCUACCGGUAAGAAUGGUUGGUGUCAGCAGGGAUGGGGCUCUCUGGGACCCAUCUCACAAAGAUGAGUGGUGAAAAUCUGAUCAC	snoRNA
SNORA19_p5	UCAUtaUUUCU	GAAA..AUGA	GAAAuGAUGA	ENSMMUG00000033987|ENSMMUT00000049721|Small Nucleolar RNA SNORD111 [Source:RFAM;Acc:RF00611]	CAGCCUGAAAUGAUGACUCUUUAAAUUUCAUGUCUCUUCUCAGACAUUUUUCUCUGGAGAUAAUUUUUGCCUUAUGGAUCUGAUCAGGCUG	snoRNA
SNORA19_p5	UCAUtaUUUCU	GAAA..AUGA	GAAAuGAUGA	ENSMMUG00000026761|ENSMMUT00000036462|Small nucleolar RNA SNORD115 [Source:RFAM;Acc:RF00105]	GGGCCAAUGAUGAGUUAUUAUCUUGACAAGAAAUGAUGACGUAAAAAUCAAGCUUAGUUGGAUUACGCUGAGGCCA	snoRNA
SNORA19_p5	UCAUtaUUUCU	GAAA..AUGA	GAAAuAAUGA	ENSMMUG00000032788|ENSMMUT00000048522|Small nucleolar RNA SNORD115 [Source:RFAM;Acc:RF00105]	UCAUCAAUAAUGAAACCUUCUAAUGUCUUGGUGAGAAAUAAUGACUUAAAAUUACACUCAAUAGGAUUAUGCUGAGGUUC	snoRNA
SNORA19_p5	UCAUtaUUUCU	GAAA..AUGA	GAAAuGAUGA	ENSMMUG00000024733|ENSMMUT00000034434|Small nucleolar RNA SNORD115 [Source:RFAM;Acc:RF00105]	GUGUCAGUGAUGAGAUGUUAUCUUGAAGAGAAAUGAUGAUGUAAAAAUUAAGCUCAGAUGGAUUAUGCUGAGGCCC	snoRNA
SNORA2_p3	UGGUCUgtUCAU	AUGA..AGAC	AUGAuCAGAC	ENSMMUG00000033234|ENSMMUT00000048968|Small Cajal body specific RNA 6 [Source:RFAM;Acc:RF00478]	GGUCAAUGAUGAAUGGUAAAAGGUCUGAGUCCUCAGAUCCCCUCCCAGCAUCCCAGUUAUCCCCAGCUGCCUCUCCUCCAUCGCGCUUCAGAAGUGCUGUGAUGGGCAGAAGGGCAGCCGACACUCCGUGAUGUCCCUCAUUCUGUGUUCCUCCGUGAGCUCAGGGAAGACACUGGUUGGCAUCCAACAGCUUAGUCACAAAGGGAUUUGAUUGUUGGGAGUGCUGAUAUCUGUGGCUAUGAUCAGACUUGUUCAAGCUGAGACC	snoRNA
SNORA2_p5	AAUCAatCAAG	CUUG..UGAU	CUUGuAUGAU	ENSMMUG00000026786|ENSMMUT00000036487|Small nucleolar RNA SNORD50 [Source:RFAM;Acc:RF00278]	CAUCUGUGAUUAUCCUAUUUCGAAUCUGAAUUUCUACUAGAAGAAAACUUGUAUGAUUCUGGCUUCUGAGAU	snoRNA
SNORA20_p5	UUAUUUgtUAUACGC	UAUA..AAAU	UAUAuGAAAU	ENSMMUG00000025344|ENSMMUT00000035045|Small nucleolar RNA SNORA29 [Source:RFAM;Acc:RF00429]	UUUCCCAUUUGACUACCACAUUUUCUCCUAAUCAUAGAUUUUAGUGGUUAUGCUUAUGGGAUAGAUUAAACUUGCCAUGAUCUGAAGAGGGAGGGUUUUUUCAUGUCCUCCUCCUAUAUGAAAUGGCUGAACAGAUAUUA	snoRNA
SNORA24_p3	UUGGCAAAGcgAUUCUGACU	GAAU..CUUU	GAAUuGCUUU	ENSMMUG00000026455|ENSMMUT00000036156|Small nucleolar RNA SNORD60 [Source:RFAM;Acc:RF00271]	AGCCUGUGAUGAAUUGCUUUGACUUCUGACACCUCGUAUGAAAACUGCACGUGCAGUCUGAUUAUUUUGCAAGACUGAGGCUU	snoRNA
SNORA24_p5	UAUCUUUgcUUCCUAGC	GGAA..AAAG	GGAAuAAAAG	ENSMMUG00000033249|ENSMMUT00000048983|Small nucleolar RNA U3 [Source:RFAM;Acc:RF00012]	AAGAUUAUACUUUCAGGGAUCUUUUUUAGUUUGUUACUAGAAAAGUGUCUCUGAACCUGGAGAACACCAGAAACCAUGAGGAGGAGGUAUAGCGCUCUCUCCUGAGCUUAACGCUGGCUCGUGGUUUUGCUUUGCUACUGCUUUUUGCAAUUGAUAAUCAUUCUUCUCUUCCUCCUGGGGAAUAAAAGGGAGAAGAUGCAGUCCAAAUGG	snoRNA
SNORA31_p3	GCGCUUtaUUGAUU	UCAA..AAGC	UCAAuUAAGC	ENSMMUG00000024570|ENSMMUT00000034271|Small nucleolar RNA SNORA70 [Source:RFAM;Acc:RF00156]	CUGCAGUCAAUUAAGCCAGCUGCACUCCUUUCCUCACAGGGGCUCGGUGUAAUGGCUACAAACAACAGCCUCCUUUGUCAUAUACAUAGUUUGUUUCUUAUAUGGGUUGCUCUAAAGAACAUAGGAGACAGCC	snoRNA
SNORA36a_p3	AGGGAAAAtaUCCCC	GGGA..UUUU	GGGAuCUUUU	ENSMMUG00000033249|ENSMMUT00000048983|Small nucleolar RNA U3 [Source:RFAM;Acc:RF00012]	AAGAUUAUACUUUCAGGGAUCUUUUUUAGUUUGUUACUAGAAAAGUGUCUCUGAACCUGGAGAACACCAGAAACCAUGAGGAGGAGGUAUAGCGCUCUCUCCUGAGCUUAACGCUGGCUCGUGGUUUUGCUUUGCUACUGCUUUUUGCAAUUGAUAAUCAUUCUUCUCUUCCUCCUGGGGAAUAAAAGGGAGAAGAUGCAGUCCAAAUGG	snoRNA
SNORA36a_p3	AGGGAAAAtaUCCCC	GGGA..UUUU	GGGAuCUUUU	ENSMMUG00000034038|ENSMMUT00000049772|Small Cajal body specific RNA 20 [Source:RFAM;Acc:RF00601]	GACCUCUCUCCCACAGGGCCAUAGGGGAUCUUUUUUCUCUUCAGCCAGGGUUGGAGGCCAAGAUAGCCCUUGAGAAUCAUUAUCUGGGCAGCCUUGUUUACCUCCCUUGGGCAUUU	snoRNA
SNORA4_p3	AGAGAGcgACUGUACUAC	CAGU..CUCU	CAGUuACUCU	ENSMMUG00000033007|ENSMMUT00000048741|Small nucleolar RNA SNORA16B/SNORA16A family [Source:RFAM;Acc:RF00190]	AUUGGGACCAAAGAUUCAGCUGUCUUCCCAUUUAAGCAGCACAGACAGCCCAAAGUGACAGUUUUCCUGUACAGUUACUCUUCUGUUAUCUGUAACUGAUCUAUGACAUUUUGGGAAAAGACAGCC	snoRNA
SNORA4_p3	AGAGAGcgACUGUACUAC	CAGU..CUCU	CAGUuGCUCU	ENSMMUG00000024470|ENSMMUT00000034171|Small nucleolar RNA SNORA43 [Source:RFAM;Acc:RF00416]	GCUCUCCUGGACUUGCCAGCCCCAUAAACGCAGUUGCUCUGCUGUGCCUGUACUAUUGGAGCAAAGAAAAGUGGCUAUCUCUAUGCUCAGUGUUCACAAACCAGUGAGCACUAAGAAUGGUUUAUAGCCUGACAUUU	snoRNA
SNORA4_p3	AGAGAGcgACUGUACUAC	CAGU..CUCU	CAGUuGCUCU	ENSMMUG00000023939|ENSMMUT00000033640|Small nucleolar RNA SNORA43 [Source:RFAM;Acc:RF00416]	GCUGUCCUGGACCUGUCGGCACCAGACAGUUGCUCUGCCGUGCCUGUGACCUCGGGGCAAAGAGGAAGUGGCGAUUUCUACACUCAGUGCCCGGGAACCAGUGGGCACUGAGAAUGGUUUAUGGCCUGACAUGA	snoRNA
SNORA40_p5	GUAUgcUUAUAA	AUAA..AUAC	AUAAuGAUAC	ENSMMUG00000026131|ENSMMUT00000035832|Small nucleolar RNA SNORA20 [Source:RFAM;Acc:RF00401]	CUUCCCAUUUAUUUGCUGCCAUAGCCUCAUAAUGAUACAAGCAGUUACAUGCAUGGGAUAAAAUAAUAUUGGGACAUUGUAAAUUGAAAUGAAGUCACCCUUUUCAUCUUUUCUGCAUGGACAAGACACUG	snoRNA
SNORA41_p3	AACAcgGCAUA	AUGC..UGUU	AUGCuUUGUU	ENSMMUG00000033250|ENSMMUT00000048984|Small nucleolar RNA U3 [Source:RFAM;Acc:RF00012]	AAGACUAUUCUUUCAAGGAUCACUUUUAUGCUUUGUUACUAGAAGUUUCUCUGAACAUGUAGAGCACCAGAAACUAUGGGAAAGGGGAGAAGCGUUGUCUCCUAAGCAUGAAGCCAGCUCUGUGUGCUGUGUUGCUGCAACUGACACUUGGUAUUGAUGAUCAUUCUUUCCCUCCCUCAGAAGAAUAAGAGGGGAGGAUGGAGUCUGAGAGG	snoRNA
SNORA41_p5	CUACUGgcAUUCCU	GAAU..CAGU	GAAUuGCAGU	ENSMMUG00000032750|ENSMMUT00000048484|Small nucleolar RNA SNORD89 [Source:RFAM;Acc:RF00578]	ACUGAGGAAUGAUGACAAGAAAAGGCCGAAUUGCAGUGUCUCCAUCAGCAGUUUGCUCUCUCUGGGCACACGAUGACAAAAUUUCCUGAAGCGAACCACUAGUCUGACCUCAGU	snoRNA
SNORA42_p5	AUUUAUgcUCAAA	UUGA..AUAA	UUGAuAAUAA	ENSMMUG00000033202|ENSMMUT00000048936|Small nucleolar RNA SNORD81 [Source:RFAM;Acc:RF00136]	UUGGAUAUAUGAUAAUCUCACUCCAACUUUAACUCUCUCACUGAUUAUUUGAUAAUAAUAACAGGUCAGAUAUCCUG	snoRNA
SNORA42_p5	AUUUAUgcUCAAA	UUGA..AUAA	UUGAuAAUAA	ENSMMUG00000032965|ENSMMUT00000048699|Small nucleolar RNA SNORD81 [Source:RFAM;Acc:RF00136]	UUGGAUAUAUAAUAAUCUCACUCCAACUUAAACUCUCUCACUGAUUAUUUGAUAAUAAUAACAGGUCAGAUAUUUUG	snoRNA
SNORA43_p3	UUCUACAcgAAUGGUUU	CAUU..UGUA	CAUUuCUGUA	ENSMMUG00000033563|ENSMMUT00000049297|Small nucleolar RNA U3 [Source:RFAM;Acc:RF00012]	AUUAGGCAGCUUUCAGGGAUCAUUUCUGUAGUUGGUUACUAGAGAACUUUCUGUGAAAGUGUAGAGCCCCGGAAACGACAGGAGGUGCAGUUUUCUCCUGAGUGUGAAGCCGGUGUUGCUAUCACCAUUGAUGUUUCUUCUCCUCCGGGGGGAGUGAGAGGGGGAGGACACAGGCUGAGUGG	snoRNA
SNORA43_p3	UUCUACAcgAAUGGUUU	CAUU..UGUA	CAUUuCUGUA	ENSMMUG00000024632|ENSMMUT00000034333|Small nucleolar RNA U3 [Source:RFAM;Acc:RF00012]	GCCACCGUGCCCGGCCAGGAUCAUUUCUGUAGUUCAGUACCAGAGACGUUUCUCUGAAAGUGUGGAGCACCAGAAACCACAAGAAGGAGGCACAGCAAUCUCUCCUGAGCGUGGAGCCUGCUCUAAGUGUUGUUUUGUUGCAGCUGCUGUUUGCCAUUGAUGAUAGUUCUCUUCUUUCAGGAGAGUAAGAAGGAGAGGAUGCAGCCUGAGUGG	snoRNA
SNORA54_p3	ACAUgtUCAG	CUGA..AUGU	CUGAuUAUGU	ENSMMUG00000026618|ENSMMUT00000036319|Small nucleolar RNA SNORA72 [Source:RFAM;Acc:RF00139]	CUGUGAAUAUUCUCAAUGUUCUGAUUAUGUGAUAGUCAGGAUAACCUAAACAUUUGCUACAUUAAGAAUAUGCAUAUGUACCCACAUGUAGCCAUUCCCUAGGUCUGGUCUUAUAAAUGCUGGUAAUAAAC	snoRNA
SNORA58_p3	UAACUCUAGcgAUAAAUU	UUAU..CUAG	UUAUuACUAG	ENSMMUG00000025415|ENSMMUT00000035116|Small nucleolar RNA U3 [Source:RFAM;Acc:RF00012]	AAGGCUAUACUUUCAGGGAUCAUUUCUAUAGCUUAUUACUAGAGGAGUUAAUCUGAAUGUGUAGAGCACCAGAAACCAUGAGGAGGAGGUGCAGUGUUCUCUCCUGAGCAUAAAGCCGGCCCUAGGCAGUGUGUUGCCUCAAUGCAACUGCCAUUUGCCAUUGAUGAUGAUUGUUCUCUUUCUCAGAGAGUAAGAGGAGAGGAUGCAUUCUGAGUGG	snoRNA
SNORA63_p5	AUUCAgtCCC	GGG..UGAAU	GGGuCUGAAU	ENSMMUG00000027673|ENSMMUT00000037338|Small nucleolar RNA SNORD56 [Source:RFAM;Acc:RF00275]	CUAUUAGGAUGACAAUAUUUUUUGCCAGCAACAGCUCACCUAAUGAGUGUUGAUGCUGUGGGUCUGAAUGA	snoRNA
SNORA64_p3	UAAUGCACgtCCUA	UAGG..GUGC	UAGGuGGUGC	ENSMMUG00000033963|ENSMMUT00000049697|Small nucleolar RNA U3 [Source:RFAM;Acc:RF00012]	AUCUUUAUACGUUUGGGGAUCAAUUCUACAGUAGGUUACUAGAGAAAUGUUUCUGAACAGAGUGGGGAGAAACUCAAUGAAAAGCUGCAGUAGCUCUUCUGAGCAAGAAGCUGGCAGGUAGGUGGUGCCACCUGGUGGUAGCCACUGCUUGCUGUCGAUGACCGCUCUGCUCCUUGGGCAAGGAUAAGAGAGAGAGAGAACACAAGCUGCAGGGU	snoRNA
SNORA68_p3	CUUUgcUCAAA	UUGA..AAAG	UUGAuGAAAG	ENSMMUG00000024869|ENSMMUT00000034570|Small nucleolar RNA MBII-202 [Source:RFAM;Acc:RF00324]	UGAUGACAUUCUCCGGAAUCGCUGGACGGCCUUGAUGAAAGCACGUUUGAACCCUUUUCCAUCUGAUCGCUGGGCCUCUCCAUC	snoRNA
SNORA68_p3	CUUUgcUCAAA	UUGA..AAAG	UUGAuUAAAG	ENSMMUG00000025693|ENSMMUT00000035394|Small nucleolar RNA SNORD113/SNORD114 family [Source:RFAM;Acc:RF00181]	UGGACCAAUGAUGAGAUUGGAGGGUGUCUGAAUCAAAAAUUUUGAUUAAAGCCAUCUGUAACUCUGAGGUCCAU	snoRNA
SNORA68_p5	AAACCCAAgtAAACAG	GUUU..UUGG	GUUUuCUUGG	ENSMMUG00000026121|ENSMMUT00000035822|Small nucleolar RNA SNORA8 [Source:RFAM;Acc:RF00393]	UGCACUGCAUGGUAUCUGCACUCAGCAGUUUACUCCUGCUAGGGUGUUCAAAGGUCAGUGCUAUAGAAAUUCAGUAUCUGGCAUCGUUGGUUUUCUUGGCUUUGUGCUUGUUAAACCUGGUAUUUCUAUUGAUACAGUA	snoRNA
SNORA81_p5	AUAAGCatACAC	GUGU..GCUU	GUGUuGGCUU	ENSMMUG00000026432|ENSMMUT00000036133|Z30 small nucleolar RNA [Source:RFAM;Acc:RF00288]	AUGCGAUGAUGAGUGAAGUAGUCUGACCUGGUAUUGCCAUUGCUUCAGUGUUGGCUUUGACCAGGGUAUGAUCUCUUAAUCUUCUCUCUGAGCUG	snoRNA
