# Supplementary material for: Systematic identification and evolutionary features of rhesus monkey small nucleolar RNAs
Source: BMC Genomics. 2010 Jan 25;11:61. doi: 10.1186/1471-2164-11-61 (PMC2832892; doi:10.1186/1471-2164-11-61)
Supplement: Additional file 7 — Copy numbers of 58 rhesus monkey snoRNA families in eight representative vertebrate genomes. The homologs of 58 rhesus monkey snoRNA families in seven other representative vertebrate genomes were analyzed based on the annotations of ENSEMBL Release 50. In each tested vertebrate genome, the copy numbers of intron-encoded and intergenic snoRNAs were separately calculated. [file 1471-2164-11-61-S7.xls]

## Sheet: Sheet1
Additional file 7 Copy numbers of 58 rhesus monkey snoRNA families in 8 representative vertebrate genomes
Note: The total number of genomic loci for each snoRNA family is based on the data from ENSEMBL genome annotation (Release 50)
SPECIES	zebrafish	zebrafish	medaka	medaka	frog	frog	chicken	chicken	platypus	platypus	mouse	mouse	monkey	monkey	human	human
LOCATION	intronic	intergenic	intronic	intergenic	intronic	intergenic	intronic	intergenic	intronic	intergenic	intronic	intergenic	intronic	intergenic	intronic	intergenic
Small nucleolar RNA SNORA11	0	0	0	0	0	0	0	0	0	0	3	0	4	4	4	7
Small nucleolar RNA SNORA13	0	0	0	0	0	0	0	0	2	0	1	2	0	1	1	0
Small nucleolar RNA SNORA14	0	0	0	0	0	0	0	0	0	0	1	0	2	0	2	0
Small nucleolar RNA SNORA15	0	0	0	0	0	0	0	0	0	0	0	0	1	2	2	1
Small nucleolar RNA SNORA17	0	0	0	0	0	0	0	0	1	0	21	333	0	3	1	2
Small nucleolar RNA SNORA18	0	0	0	0	0	0	1	0	0	0	1	1	1	9	0	4
Small nucleolar RNA SNORA19	0	0	0	0	1	0	1	0	1	0	2	1	0	2	1	1
Small nucleolar RNA SNORA2	1	0	0	0	1	0	0	0	2	0	4	6	2	3	3	3
Small nucleolar RNA SNORA20	0	0	0	0	0	0	0	0	0	0	1	1	1	3	1	4
Small nucleolar RNA SNORA23	2	0	0	0	2	0	0	0	1	0	1	0	1	0	1	0
Small nucleolar RNA SNORA24	0	0	0	0	0	0	0	1	1	3	4	5	1	5	1	2
Small nucleolar RNA SNORA25	0	0	0	0	0	0	0	0	0	2	3	4	2	14	1	10
Small nucleolar RNA SNORA27	0	0	0	0	0	0	1	0	1	0	1	0	1	3	0	4
Small nucleolar RNA SNORA28	0	0	0	0	0	0	1	0	2	0	1	1	2	0	1	0
Small nucleolar RNA SNORA31	0	0	0	0	0	0	0	0	1	1	1	1	1	1	1	0
Small nucleolar RNA SNORA36	0	0	0	0	0	0	0	0	2	0	7	1	3	2	3	3
Small nucleolar RNA SNORA4	0	0	0	0	0	0	0	0	0	0	3	2	1	2	0	3
Small nucleolar RNA SNORA40	0	0	0	0	0	0	0	0	0	1	1	3	2	8	3	10
Small nucleolar RNA SNORA41	0	0	0	0	0	0	0	0	1	0	2	1	1	1	1	1
Small nucleolar RNA SNORA42	0	0	0	0	1	0	0	0	2	1	6	8	3	3	4	3
Small nucleolar RNA SNORA43	0	0	0	0	0	0	0	0	2	1	0	3	1	4	1	3
Small nucleolar RNA SNORA49	0	0	0	0	0	0	0	0	1	0	1	0	1	0	1	0
Small nucleolar RNA SNORA5	1	0	1	0	1	1	0	0	1	0	5	0	3	1	2	2
Small nucleolar RNA SNORA50	0	0	0	0	0	0	1	0	1	0	1	0	1	0	1	0
Small nucleolar RNA SNORA53	0	0	0	0	1	0	1	0	1	0	1	0	1	0	1	0
Small nucleolar RNA SNORA54	1	0	0	0	0	0	2	0	0	0	1	0	1	0	1	0
Small nucleolar RNA SNORA58	0	0	0	0	0	0	0	0	0	0	1	1	2	0	2	1
Small nucleolar RNA SNORA61	0	0	0	0	0	0	0	1	1	1	2	6	0	2	0	1
Small nucleolar RNA SNORA62	1	0	0	0	2	0	0	0	1	0	2	1	3	3	2	4
Small nucleolar RNA SNORA63	5	0	2	0	1	1	1	0	0	1	3	3	3	5	1	10
Small nucleolar RNA SNORA64	0	0	0	0	0	0	0	0	0	0	2	0	2	5	3	3
Small nucleolar RNA SNORA66	0	0	0	0	0	0	1	0	2	0	2	1	1	0	1	0
Small nucleolar RNA SNORA68	0	0	0	0	0	0	0	0	0	0	2	2	2	3	2	2
Small nucleolar RNA SNORA7	0	0	0	0	0	0	1	0	102	1877	1	2	2	4	2	5
Small nucleolar RNA SNORA70	0	0	0	0	0	0	0	0	2	0	8	22	5	24	6	14
Small nucleolar RNA SNORA71	0	0	0	0	1	1	1	0	1	0	2	13	0	9	5	4
Small nucleolar RNA SNORA72	0	0	0	0	0	0	1	1	1	0	2	0	1	6	3	4
Small nucleolar RNA SNORA73	4	0	4	0	6	0	0	0	0	3	3	7	2	5	6	1
Small nucleolar RNA SNORA74	0	0	0	0	0	0	0	0	0	0	1	1	3	1	4	1
Small nucleolar RNA SNORA76	0	0	0	0	0	0	0	0	0	0	0	3	1	3	0	2
Small nucleolar RNA SNORA8	0	0	0	0	0	1	0	1	0	1	1	1	1	1	1	4
Small nucleolar RNA SNORD116	0	0	0	0	0	0	0	0	0	0	0	27	1	31	7	20
Small nucleolar RNA SNORD15	3	0	2	0	4	0	2	0	0	0	2	0	2	0	2	0
Small nucleolar RNA SNORD16	2	0	1	0	1	1	2	0	1	1	2	0	1	0	1	0
Small nucleolar RNA SNORD17	0	0	0	0	0	0	0	0	0	0	1	0	1	0	1	0
Small nucleolar RNA SNORD22	0	2	0	1	0	1	0	0	1	3	0	1	0	2	0	1
Small nucleolar RNA SNORD24	2	1	2	0	1	2	1	1	3	1	2	0	1	1	0	2
Small nucleolar RNA SNORD26	0	0	0	0	0	1	0	0	0	0	0	1	0	1	0	1
Small nucleolar RNA SNORD27	0	0	0	0	0	1	0	0	0	0	0	1	0	1	0	1
Small nucleolar RNA SNORD45	0	0	0	0	0	0	2	0	4	0	2	1	3	4	0	8
Small nucleolar RNA SNORD46	0	0	0	0	0	0	0	0	0	0	1	0	1	2	1	1
Small nucleolar RNA SNORD67	0	0	0	0	1	1	1	0	1	0	1	0	1	0	1	0
Small nucleolar RNA SNORD87	0	0	0	0	0	0	0	0	0	0	0	1	0	1	0	1
Small Nucleolar RNA SNORD94	1	0	0	0	2	0	0	0	4	0	1	0	1	0	1	0
Small nucleolar RNA snR60/Z15	0	2	0	2	0	3	1	1	2	1	0	1	0	2	0	2
Small nucleolar RNA U3	0	40	1	37	3	4	1	0	3	1	5	10	9	41	16	47
Small nucleolar RNA U6-53	0	0	0	0	0	0	0	0	0	1	2	0	2	0	2	0
U8 small nucleolar RNA	0	8	0	0	2	3	0	0	0	2	0	2	1	12	3	20
